# Supplementary material for: Nanoselenium application improves post‐harvest fruit quality and disease resistance in tomato
Source: Plant J. 2025 Aug 22;123(4):e70432. doi: 10.1111/tpj.70432 (PMC12371519; doi:10.1111/tpj.70432)
Supplement: Supplementary file 1 — Table S1. Expression levels of genes between the control (WT) and nanoSe‐20 (NanoS20) in tomato fruits. Table S2. Expression levels of DEGs between the control (WT) and nanoSe‐20 (NanoS20) in tomato fruits. Table S3. List of primers used in this study. [file TPJ-123-0-s001.xlsx]

## Sheet: Supplementary table S1 TPM
Supplementary table S1. Expression levels of genes between the control (WT) and nanoSe-20 (NanoS20) in tomato fruits.
Locus	Chr	Start	End	Strand	Note	Family	Class	WT_R1	WT_R2	WT_R3	NanoS201	NanoS202	NanoS203
Solyc00g005280.1	SL4.0ch00	1075280	1075782	-	Unknown protein	SG	SG	0	0	0	0	0	0
Solyc00g006650.1	SL4.0ch00	8739397	8751155	+	Unknown protein	SG	SG	0	0	0	0	0	0
Solyc00g007330.1	SL4.0ch00	2379604	2380807	-	Zinc finger transcription factor 1	C3H	TF	0	0.15	0	0	0	0
Solyc00g007340.1	SL4.0ch00	2388674	2389042	-	Unknown protein	SG	SG	0	0	0	0	0	0
Solyc00g007350.1	SL4.0ch00	2416399	2417840	-	zinc finger CCCH domain-containing protein 30-like (AHRD V3.3 *-* A0A2I4HEV8_9ROSI)	SG	SG	0	0	0	0	0	0
Solyc00g007450.1	SL4.0ch00	5306617	5307486	-	Zinc finger transcription factor 2	C3H	TF	0	0	0	0	0	0
Solyc00g007920.1	SL4.0ch00	9265121	9265617	+	Unknown protein	SG	SG	0	0	0	0	0	0
Solyc00g007930.1	SL4.0ch00	9276887	9277476	+	Unknown protein	SG	SG	0	0	0	0	0	0
Solyc00g007940.1	SL4.0ch00	9271932	9273315	+	Unknown protein	SG	SG	0	0	0	0	0	0
Solyc00g011560.1	SL4.0ch00	1943916	1946994	-	E3 ubiquitin-protein ligase (AHRD V3.3 *-* A0A2G3CLG0_CAPCH)	SG	SG	0	0	0	0	0	0
Solyc00g011660.1	SL4.0ch00	1823254	1824543	-	B3 domain-containing protein (AHRD V3.3 *** A0A1Q3DFU3_CEPFO)	B3	TF	0	0	0	0	0	0
Solyc00g011670.1	SL4.0ch00	1818916	1819098	+	Unknown protein	SG	SG	0	0	0	0	0	0
Solyc00g012540.1	SL4.0ch00	7262590	7264321	-	Zinc finger transcription factor 3	SG	SG	0	0	0	0	0	0
Solyc00g013100.1	SL4.0ch00	3045077	3045313	+	Unknown protein	SG	SG	0	0	0	0	0	0
Solyc00g013110.1	SL4.0ch00	3045980	3046246	-	Unknown protein	SG	SG	0	0	0	0	0	0
Solyc00g013170.1	SL4.0ch00	3069443	3069652	+	orf101 (mitochondrion) (AHRD V3.3 *-* YP_009430405.1)	SG	SG	0	0	0	0	0	0
Solyc00g013180.1	SL4.0ch00	3070183	3071529	-	NADH-ubiquinone oxidoreductase chain 4 (AHRD V3.3 *-* A0A290WL40_SOLLC)	SG	SG	0	0	0	0	0	0
Solyc00g014290.1	SL4.0ch00	1037013	1037559	-	Unknown protein	SG	SG	0	0	0	0	0	0
Solyc00g014790.2	SL4.0ch00	3716363	3718878	-	Unknown protein	SG	SG	0.16	0	0.04	0.14	0.16	0.12
Solyc00g014800.1	SL4.0ch00	3715868	3716359	+	Zinc finger protein KNUCKLES (AHRD V3.3 *** A0A2G3ACW4_CAPAN)	C2H2	TF	0	0	0	0	0	0
Solyc00g014810.1	SL4.0ch00	3713896	3714060	+	Unknown protein	SG	SG	0	0	0	0	0	0
Solyc00g014850.1	SL4.0ch00	3702464	3702775	+	orf86 (mitochondrion) (AHRD V3.3 *** YP_002608396.1)	SG	SG	1.84	0.29	0.61	0	0.78	0.31
Solyc00g014860.1	SL4.0ch00	3701542	3701851	+	Unknown protein	SG	SG	0	0	0	0	0	0
Solyc00g015600.1	SL4.0ch00	2173684	2173839	+	Unknown protein	SG	SG	0	0	0	0	0	0
Solyc00g016590.1	SL4.0ch00	5395725	5396993	+	Unknown protein	SG	SG	0	0	0	0	0	0
Solyc00g019730.1	SL4.0ch00	3094526	3094960	+	Cytochrome c oxidase subunit 3 (AHRD V3.3 *** A0A290WL11_SOLLC)	SG	SG	0	0	0	0	0.19	0
Solyc00g019750.1	SL4.0ch00	3092088	3092288	+	Unknown protein	SG	SG	0	0	0	0	0	0
Solyc00g019950.1	SL4.0ch00	5073987	5074538	+	NADH dehydrogenase subunit 9 (AHRD V3.3 *** A0A290WKX8_SOLLC)	SG	SG	0.45	0.5	0.17	0.43	0.88	0
Solyc00g019970.2	SL4.0ch00	5072673	5073664	-	Unknown protein	SG	SG	0.66	0.37	0.48	0.24	0.41	0.39
Solyc00g019980.2	SL4.0ch00	5069419	5070648	-	ribosomal protein L2 (chloroplast) (AHRD V3.3 *-* YP_009232109.1)	SG	SG	0.94	0.96	1.77	1.34	0.98	1.11
Solyc00g019990.1	SL4.0ch00	5068988	5069203	-	Unknown protein	SG	SG	0.76	0.42	2.64	0.54	4.86	2.7
Solyc00g020000.1	SL4.0ch00	5067436	5067609	-	Unknown protein	SG	SG	1.89	2.1	1.09	2.7	2.78	0.56
Solyc00g020010.1	SL4.0ch00	5066942	5067169	+	Unknown protein	SG	SG	2.16	1.6	2.08	3.61	5.31	2.98
Solyc00g020020.2	SL4.0ch00	5065489	5066572	-	Unknown protein	SG	SG	0.38	0.25	1.58	0.65	0.22	0.18
Solyc00g020030.1	SL4.0ch00	5065433	5065633	+	Unknown protein	SG	SG	0	0.45	1.42	0	0	0.97
Solyc00g020040.1	SL4.0ch00	5063652	5064272	-	Cytochrome c biogenesis B (AHRD V3.3 *** A0A0C5B708_9SOLA)	SG	SG	0	0	0.46	0	0.13	0
Solyc00g021630.1	SL4.0ch00	5525147	5525800	+	NADH-ubiquinone oxidoreductase chain 6 (AHRD V3.3 *** A0A0C5B7I5_9SOLA)	SG	SG	0.75	0.28	0.44	0	0.37	0.3
Solyc00g021640.2	SL4.0ch00	5522265	5524452	+	Ribosomal protein S4 (AHRD V3.3 *** A0A0C5B738_9SOLA)	SG	SG	1.43	1.46	1.39	1.77	1.29	1.11
Solyc00g021650.1	SL4.0ch00	5520935	5521165	-	Unknown protein	SG	SG	0.36	1.19	2.05	0.51	0	0
Solyc00g021660.1	SL4.0ch00	3764643	3765962	+	Neutral/alkaline invertase (AHRD V3.3 *-* V5N411_MANES)	SG	SG	0	0.07	0	0	0	0
Solyc00g022070.1	SL4.0ch00	2038938	2039175	+	Unknown protein	SG	SG	0	0	0	0	0	0
Solyc00g022080.1	SL4.0ch00	2040675	2040887	-	Unknown protein	SG	SG	0	0	0	0	0	0
Solyc00g022090.1	SL4.0ch00	2043550	2043903	-	Unknown protein	SG	SG	0	0	0	0	0	0
Solyc00g022100.1	SL4.0ch00	2044109	2044588	-	Ribosomal protein L10 (AHRD V3.3 *** E0D3E6_SOLLC)	SG	SG	0	0.76	0.79	0.49	0	0.81
Solyc00g023570.1	SL4.0ch00	3697503	3697832	+	Unknown protein	SG	SG	0	0	0.29	0.36	0	0.29
Solyc00g023580.1	SL4.0ch00	3697005	3697262	-	Unknown protein	SG	SG	0.32	0.35	0	0	0	0.38
Solyc00g023590.2	SL4.0ch00	3692134	3694833	-	Cytochrome f (AHRD V3.3 *-* A0A2G3AYY8_CAPCH)	SG	SG	0	0.03	0.21	0.13	0.09	0.11
Solyc00g023600.1	SL4.0ch00	3690578	3690838	-	Unknown protein	SG	SG	0.94	2.45	1.45	1.35	2.78	1.86
Solyc00g023700.2	SL4.0ch00	3735479	3736452	+	Unknown protein	SG	SG	0	0	0	0	0	0
Solyc00g023710.1	SL4.0ch00	3737340	3738041	-	Unknown protein	SG	SG	0	0	0	0	0	0
Solyc00g025290.1	SL4.0ch00	5060057	5060542	-	hypothetical protein (AHRD V3.3 *** ATMG00660.1)	SG	SG	0.17	0.19	0	0	0.17	0
Solyc00g025300.1	SL4.0ch00	5059172	5059333	+	transmembrane protein (AHRD V3.3 --* AT2G07674.2)	SG	SG	0	0	0	0	0	0
Solyc00g025400.2	SL4.0ch00	2030916	2032369	+	Unknown protein	SG	SG	0	0	0	0	0	0
Solyc00g028960.1	SL4.0ch00	5438954	5439265	-	monothiol glutaredoxin-S1-like (AHRD V3.3 *** A0A1U7WLZ4_NICSY)	SG	SG	0	0	0	0	0	0
Solyc00g032030.1	SL4.0ch00	7788611	7789039	+	E3 ubiquitin-protein ligase (AHRD V3.3 *-* A0A2G2WYW6_CAPBA)	SG	SG	0	0.21	0	0.27	0.75	2.72
Solyc00g036520.1	SL4.0ch00	4414466	4415023	-	Unknown protein	SG	SG	0	0	0	0	0	0
Solyc00g036530.1	SL4.0ch00	5147285	5147440	-	Unknown protein	SG	SG	0	0	0	0	0	0
Solyc00g047180.1	SL4.0ch00	4441826	4442083	-	Unknown protein	SG	SG	0	0	0	0	0	0
Solyc00g047190.1	SL4.0ch00	4443200	4443517	+	Unknown protein	SG	SG	0	0	0	0	0	0
Solyc00g047200.1	SL4.0ch00	4445278	4445511	-	Cytochrome b (AHRD V3.3 *-* A0A2G3ARK2_CAPCH)	SG	SG	0	0	0	0	0	0
Solyc00g049210.1	SL4.0ch00	3741110	3742879	-	Cytochrome c biogenesis FN (AHRD V3.3 *** A0A0C5B9X0_9SOLA)	SG	SG	0	0	0	0	0	0
Solyc00g049220.1	SL4.0ch00	3742936	3743142	+	(R)-mandelonitrile lyase-like (AHRD V3.3 *-* A0A2G2VFL1_CAPBA)	SG	SG	0	0	0	0	0	0
Solyc00g052430.2	SL4.0ch00	6436629	6438756	-	Cytochrome c biogenesis FC (AHRD V3.3 *** A0A0C5B7H6_9SOLA)	SG	SG	0	0	0	0	0	0
Solyc00g052530.2	SL4.0ch00	4417438	4418639	-	Unknown protein	SG	SG	0	0	0	0	0	0
Solyc00g052540.1	SL4.0ch00	4416054	4416725	+	Unknown protein	SG	SG	0	0	0	0	0	0
Solyc00g069880.2	SL4.0ch00	3024713	3028149	-	Photosystem II CP43 reaction center protein (AHRD V3.3 *-* A0A2G2YCL7_CAPAN)	SG	SG	0	0	0	0	0	0
Solyc00g072800.2	SL4.0ch00	2058969	2059594	-	Unknown protein	SG	SG	0	0	0	0	0	0
Solyc00g076250.1	SL4.0ch00	7796257	7797059	+	Aminotransferase-like, plant mobile domain-containing protein (AHRD V3.3 *-* A0A103XKK0_CYNCS)	SG	SG	0	0	0	0	0	0
Solyc00g094520.1	SL4.0ch00	3729198	3729383	+	orf100 (mitochondrion) (AHRD V3.3 *** YP_005090391.1)	SG	SG	5.75	2.95	2.55	0	4.34	2.61
Solyc00g094530.1	SL4.0ch00	3728169	3728558	+	NADH-ubiquinone oxidoreductase chain 1 (AHRD V3.3 *** A0A2G2XVU5_CAPAN)	SG	SG	0.21	0.23	1.22	0.6	0	1.74
Solyc00g094540.1	SL4.0ch00	3727644	3727973	-	Unknown protein	SG	SG	1	0.28	0	0	1.22	0.59
Solyc00g094550.1	SL4.0ch00	3726482	3726715	+	hypothetical protein (AHRD V3.3 *-* AT2G07628.1)	SG	SG	0	0	0	0	0.34	1.25
Solyc00g112190.2	SL4.0ch00	2989427	2990736	-	Unknown protein	SG	SG	0	0	0	0	0	0
Solyc00g118680.2	SL4.0ch00	3687292	3689223	-	Unknown protein	SG	SG	0.04	0	0	0	0.04	0
Solyc00g118690.1	SL4.0ch00	3689126	3689386	+	NADH-ubiquinone oxidoreductase chain 1 (AHRD V3.3 *-* A0A2G2YI85_CAPAN)	SG	SG	1.89	2.8	2.54	4.96	2.47	5.21
Solyc00g125980.1	SL4.0ch00	3055480	3055683	-	NADH dehydrogenase subunit (AHRD V3.3 -** A0A2K3PKA7_TRIPR)	SG	SG	0	0	0	0	0	0
Solyc00g125990.1	SL4.0ch00	3054457	3055101	-	NADH dehydrogenase subunit 2 (AHRD V3.3 *** A0A0C5B2A9_HYONI)	SG	SG	0	0	0	0	0	0
Solyc00g126000.1	SL4.0ch00	3054202	3054354	-	orf300 gene product (mitochondrion) (AHRD V3.3 *-* NP_064003.1)	SG	SG	0	0	0	0	0	0
Solyc00g126010.1	SL4.0ch00	3053864	3054037	-	LOW protein: NADH-ubiquinone oxidoreductase chain-like protein (AHRD V3.3 *-* ATMG01330.1)	SG	SG	0	0	0	0	0	0
Solyc00g142160.1	SL4.0ch00	2081475	2081793	-	RNA-dependent RNA polymerase (AHRD V3.3 *-* A0A2Z6JIR4_9VIRU)	SG	SG	0	0	0	0	0	0
Solyc00g142170.2	SL4.0ch00	2081817	2083225	-	RNA-dependent RNA polymerase (AHRD V3.3 *-* A0A2Z6JIR4_9VIRU)	SG	SG	0	0	0	0	0	0
Solyc00g153980.1	SL4.0ch00	2004907	2005074	+	Unknown protein	SG	SG	0	0	0	0	0	0
Solyc00g164580.1	SL4.0ch00	2015956	2017111	+	Unknown protein	SG	SG	0	0	0	0	0	0
Solyc00g180440.1	SL4.0ch00	1373658	1373909	-	50S ribosomal protein L20, chloroplastic (AHRD V3.3 *** A0A1Z2RRT5_9ERIC)	SG	SG	0	0	0	0	0	0
Solyc00g181240.1	SL4.0ch00	5529272	5529451	-	Unknown protein	SG	SG	0	1.52	1.58	0	1.79	0
Solyc00g181250.2	SL4.0ch00	5529549	5530393	+	Photosystem II CP43 reaction center protein (AHRD V3.3 *-* A0A2G2V3B6_CAPBA)	SG	SG	0.49	0.76	0.11	0.42	0.19	0
Solyc00g198360.1	SL4.0ch00	4294034	4294903	+	Zinc finger transcription factor 4	C3H	TF	0	0	0	0	0	0
Solyc00g210860.1	SL4.0ch00	2026594	2026854	+	Unknown protein	SG	SG	0	0	0	0	0	0
Solyc00g230060.1	SL4.0ch00	5051694	5052660	-	Ribonuclease H protein (AHRD V3.3 *-* A0A2I0WBN4_9ASPA)	SG	SG	0	0	0	0	0	0
Solyc00g230070.1	SL4.0ch00	5051295	5051558	+	Photosystem II CP43 reaction center protein (AHRD V3.3 *-* A0A220NAN4_9BRAS)	SG	SG	0	0	0	0	0	0
Solyc00g230080.1	SL4.0ch00	3013752	3014108	-	Photosystem II protein D2 (AHRD V3.3 *** A0A0K0N7Y1_9LILI)	SG	SG	0	0	0	0	0	0
Solyc00g244280.1	SL4.0ch00	3058214	3058396	+	senescence-associated carboxylesterase 101-like isoform X3 (AHRD V3.3 *-* XP_024928153.1)	SG	SG	0	0	0	0	0	0
Solyc00g244290.1	SL4.0ch00	3057501	3057992	-	NADH dehydrogenase subunit 2 (AHRD V3.3 *-* A0A0C5B2A9_HYONI)	SG	SG	0	0	0	0	0	0
Solyc00g244300.1	SL4.0ch00	3057175	3057432	-	Unknown protein	SG	SG	0	0	0	0	0	0
Solyc00g254910.1	SL4.0ch00	3943525	3944310	+	Auxin-responsive GH3 family protein (AHRD V3.3 *-* A0A2U1NZC8_ARTAN)	SG	SG	0	0	0	0	0	0
Solyc00g266110.1	SL4.0ch00	3940658	3940954	+	Auxin-responsive GH3 family protein (AHRD V3.3 *-* A0A2U1NZC8_ARTAN)	SG	SG	0	0	0	0	0	0
Solyc00g277510.1	SL4.0ch00	1459942	1460142	-	Photosystem II protein D1 (AHRD V3.3 *-* A0A1U8QBZ9_CAPAN)	SG	SG	0.82	0	0	0.59	0.4	0
Solyc00g281110.1	SL4.0ch00	2075335	2075703	-	Unknown protein	SG	SG	0	0	0	0	0	0
Solyc00g284510.1	SL4.0ch00	8312630	8314215	-	zinc finger CCCH domain-containing protein 6-like isoform X2 (AHRD V3.3 *-* A0A2I4DEC7_9ROSI)	SG	SG	0	0	0	0	0	0
Solyc00g308530.1	SL4.0ch00	8309391	8310778	-	Unknown protein	SG	SG	0	0	0	0	0	0
Solyc00g309530.1	SL4.0ch00	2008312	2008598	+	Unknown protein	SG	SG	0	0	0	0	0	0
Solyc00g316530.1	SL4.0ch00	3020571	3020807	+	ATP synthase subunit beta, mitochondrial (AHRD V3.3 *-* A0A2G2V6Z5_CAPBA)	SG	SG	0	0	0	0	0	0
Solyc00g320430.1	SL4.0ch00	3077625	3077804	+	Unknown protein	SG	SG	0	0	0	0	0	0
Solyc00g322630.1	SL4.0ch00	3881527	3881823	+	Auxin-responsive GH3 family protein (AHRD V3.3 *-* A0A2U1NZC8_ARTAN)	SG	SG	0	0	0	0	0	0
Solyc00g500001.1	SL4.0ch00	93750	94430	+	Retrovirus-related Pol polyprotein from transposon TNT 1-94 (AHRD V3.3 *-* A0A2I0VJ33_9ASPA)	SG	SG	0	0	0	0	0	0
Solyc00g500002.1	SL4.0ch00	305442	306257	-	Retrovirus-related Pol polyprotein from transposon TNT 1-94 (AHRD V3.3 *-* A0A2I0VBY8_9ASPA)	SG	SG	0	0	0	0	0	0
Solyc00g500003.1	SL4.0ch00	311496	382066	-	MP domain-containing protein (AHRD V3.3 *-* A0A1Q3D0H5_CEPFO)	SG	SG	0.01	0	0.01	0	0	0
Solyc00g500004.1	SL4.0ch00	417592	418482	+	Unknown protein	SG	SG	0	0	0	0	0	0
Solyc00g500005.1	SL4.0ch00	478389	478640	+	Unknown protein	SG	SG	0	0	0	0	0	0
Solyc00g500006.1	SL4.0ch00	481288	483182	-	Unknown protein	SG	SG	0	0	0	0	0	0
Solyc00g500007.1	SL4.0ch00	497941	498614	+	Unknown protein	SG	SG	0	0	0	0	0	0
Solyc00g500008.1	SL4.0ch00	531008	531682	+	Unknown protein	SG	SG	0	0	0	0	0	0
Solyc00g500009.1	SL4.0ch00	531761	537711	+	Unknown protein	SG	SG	0	0	0	0	0	0
Solyc00g500010.1	SL4.0ch00	544694	545489	+	Unknown protein	SG	SG	0	0	0	0	0	0
Solyc00g500011.1	SL4.0ch00	549361	586470	+	Unknown protein	SG	SG	0	0	0	0	0	0
Solyc00g500012.1	SL4.0ch00	584354	596916	-	Unknown protein	SG	SG	0	0	0	0	0	0
Solyc00g500013.1	SL4.0ch00	589339	596916	+	Unknown protein	SG	SG	0	0	0	0	0	0
Solyc00g500014.1	SL4.0ch00	628120	644283	+	Unknown protein	SG	SG	0	0	0	0	0	0
Solyc00g500015.1	SL4.0ch00	701546	719208	+	Unknown protein	SG	SG	0	0	0	0	0	0
Solyc00g500016.1	SL4.0ch00	914971	916182	-	Unknown protein	SG	SG	0	0	0	0	0	0
Solyc00g500017.1	SL4.0ch00	994894	998273	+	Unknown protein	SG	SG	0	0	0	0	0	0
Solyc00g500018.1	SL4.0ch00	1000060	1003182	-	Unknown protein	SG	SG	0	0	0	0	0	0
Solyc00g500019.1	SL4.0ch00	1361849	1365340	+	Photosystem I assembly protein Ycf4 (AHRD V3.3 *** K4EQH2_DATST)	SG	SG	0	0	0	0	0	0
Solyc00g500020.1	SL4.0ch00	1366069	1367940	+	Cytochrome f (AHRD V3.3 *** A0A2G3ALJ3_CAPAN)	SG	SG	0	0	0	0	0	0
Solyc00g500021.1	SL4.0ch00	1369394	1369774	-	Cytochrome b559 subunit alpha (AHRD V3.3 *** S8D1L1_9LAMI)	SG	SG	0	0.24	0.25	0	0	0
Solyc00g500022.1	SL4.0ch00	1372575	1373384	+	30S ribosomal protein S18, chloroplastic (AHRD V3.3 *** A0A1U8QD82_CAPAN)	SG	SG	0	0	0	0	0.2	0
Solyc00g500023.1	SL4.0ch00	1374595	1377031	-	ATP-dependent Clp protease proteolytic subunit (AHRD V3.3 *** CLPP_SOLTU)	SG	SG	0	0.04	0	0.05	0	0.08
Solyc00g500024.1	SL4.0ch00	1377421	1378947	+	Photosystem II CP47 reaction center protein (AHRD V3.3 *** A0A1U8QCF6_CAPAN)	SG	SG	0	0	0	0	0	0
Solyc00g500025.1	SL4.0ch00	1379543	1381059	-	Unknown protein	SG	SG	0	0	0	0	0	0
Solyc00g500026.1	SL4.0ch00	1379574	1380279	+	Photosystem II reaction center protein H (AHRD V3.3 *** I6N985_DATST)	SG	SG	0	0	0	0	0	0
Solyc00g500027.1	SL4.0ch00	1380618	1381319	+	Cytochrome b6 (AHRD V3.3 *** A0A125RTD6_9ASTR)	SG	SG	0	0	0	0	0	0
Solyc00g500028.1	SL4.0ch00	1382210	1382734	+	Cytochrome b6-f complex subunit 4 (AHRD V3.3 *** A0A2G2XBM1_CAPBA)	SG	SG	0	0	0	0	0	0
Solyc00g500029.1	SL4.0ch00	1383462	1383939	-	30S ribosomal protein S2, chloroplastic (AHRD V3.3 *** I6N946_DATST)	SG	SG	0	0	0	0	0	0
Solyc00g500030.1	SL4.0ch00	1384005	1384421	-	30S ribosomal protein S11, chloroplastic (AHRD V3.3 *** G9FCH9_9LAMI)	SG	SG	0	0	0	0	0	0
Solyc00g500031.1	SL4.0ch00	1384961	1385901	-	50S ribosomal protein L14, chloroplastic (AHRD V3.3 *** I6N992_DATST)	SG	SG	0	0	0	0	0	0
Solyc00g500032.1	SL4.0ch00	1386027	1386383	-	50S ribosomal protein L16, chloroplastic (AHRD V3.3 *-* A0A2G3BL23_CAPCH)	SG	SG	0	0	0	0	0	0
Solyc00g500033.1	SL4.0ch00	1386985	1389637	+	Ribosomal protein L2, plastid (AHRD V3.3 *-* A0A2U1PJW3_ARTAN)	SG	SG	0.03	0.03	0	0	0	0
Solyc00g500034.1	SL4.0ch00	1387611	1388719	-	30S ribosomal protein S3, chloroplastic (AHRD V3.3 *** I6N994_DATST)	SG	SG	0	0	0	0	0	0
Solyc00g500035.1	SL4.0ch00	1389118	1389546	-	50S ribosomal protein L2 (AHRD V3.3 *** H6T990_9CARY)	SG	SG	0	0	0	0	0	0
Solyc00g500036.1	SL4.0ch00	1390207	1390608	-	Ycf15 (AHRD V3.3 *-* A0A346JLD3_9ASTE)	SG	SG	0	0	0	0	0	0
Solyc00g500037.1	SL4.0ch00	1391276	1398112	+	Protein Ycf2 (AHRD V3.3 *** A0A1Z1GA65_LITCN)	SG	SG	0	0.03	0	0	0	0
Solyc00g500038.1	SL4.0ch00	1398302	1399583	+	Ycf15 protein (AHRD V3.3 *-* J7H9P3_CAPAN)	SG	SG	0	0	0	0	0	0
Solyc00g500039.1	SL4.0ch00	1404089	1405507	-	Ycf15 (AHRD V3.3 *-* A0A346JLD3_9ASTE)	SG	SG	0.17	0.19	0	0	0.23	0
Solyc00g500040.1	SL4.0ch00	1413493	1414591	+	Protein TIC 214 (AHRD V3.3 *-* K4EQH9_DATST)	SG	SG	0	0	0	0	0	0
Solyc00g500041.1	SL4.0ch00	1424193	1426417	-	NAD(P)H-quinone oxidoreductase subunit 1, chloroplastic (AHRD V3.3 *** A0A2G2XBN0_CAPBA)	SG	SG	0.07	0	0	0	0	0
Solyc00g500042.1	SL4.0ch00	1428175	1431271	-	Protein TIC 214 (AHRD V3.3 *** TI214_SOLTU)	SG	SG	0	0.06	0	0	0	0.03
Solyc00g500043.1	SL4.0ch00	1432066	1434052	-	Protein TIC 214 (AHRD V3.3 *-* TI214_SOLTU)	SG	SG	0	0	0.05	0	0	0
Solyc00g500044.1	SL4.0ch00	1441997	1443415	+	30S ribosomal protein S2, chloroplastic (AHRD V3.3 *** I6N946_DATST)	SG	SG	0	0	0	0	0	0
Solyc00g500045.1	SL4.0ch00	1447921	1449202	-	Ycf15 protein (AHRD V3.3 *-* J7H9P3_CAPAN)	SG	SG	0	0	0	0	0	0
Solyc00g500046.1	SL4.0ch00	1449392	1456228	-	Protein Ycf2 (AHRD V3.3 *** A0A1Z1GA65_LITCN)	SG	SG	0	0	0	0	0	0.01
Solyc00g500047.1	SL4.0ch00	1456896	1458386	+	50S ribosomal protein L2, chloroplastic (AHRD V3.3 *** A0A1C8V6E3_9ROSI)	SG	SG	0	0	0.06	0.08	0.05	0
Solyc00g500048.1	SL4.0ch00	1460668	1462197	-	Maturase K (AHRD V3.3 *** A0A2G3DGH8_CAPCH)	SG	SG	0.05	0.06	0	0	0	0
Solyc00g500049.1	SL4.0ch00	1466128	1466785	+	Photosystem II reaction center protein K (AHRD V3.3 *** A0A1U8QD48_CAPAN)	SG	SG	0	0	0	0	0	0
Solyc00g500050.1	SL4.0ch00	1468765	1470288	-	ATP synthase subunit alpha, chloroplastic (AHRD V3.3 *** I6N942_DATST)	SG	SG	0	0	0	0	0	0.06
Solyc00g500051.1	SL4.0ch00	1473386	1475037	-	30S ribosomal protein S2, chloroplastic (AHRD V3.3 *** I6N946_DATST)	SG	SG	0	0	0	0	0	0
Solyc00g500052.1	SL4.0ch00	1475301	1482402	-	DNA-directed RNA polymerase subunit beta'' (AHRD V3.3 *-* A0A1U8QCC7_CAPAN)	SG	SG	0	0.01	0	0	0	0
Solyc00g500053.1	SL4.0ch00	1482429	1483103	-	DNA-directed RNA polymerase subunit beta (AHRD V3.3 *-* I6N949_DATST)	SG	SG	0	0	0	0	0	0
Solyc00g500054.1	SL4.0ch00	1492125	1494555	+	Photosystem II CP43 reaction center protein (AHRD V3.3 *** A0A078EKT7_BRANA)	SG	SG	0.03	0	0	0.05	0	0
Solyc00g500055.1	SL4.0ch00	1496023	1496540	-	30S ribosomal protein S14, chloroplastic (AHRD V3.3 *-* A0A2G2X601_CAPBA)	SG	SG	0	0	0	0	0	0
Solyc00g500056.1	SL4.0ch00	1496632	1498836	-	DNA-directed RNA polymerase subunit alpha (AHRD V3.3 *-* A0A1U8QD90_CAPAN)	SG	SG	0	0	0	0	0	0
Solyc00g500057.1	SL4.0ch00	1498862	1501114	-	Photosystem I P700 chlorophyll a apoprotein A1 (AHRD V3.3 *** K4EPK3_DATST)	SG	SG	0	0	0.04	0	0	0
Solyc00g500058.1	SL4.0ch00	1501873	1503003	-	Photosystem I assembly protein Ycf3 (AHRD V3.3 *** A0A140F954_9LAMI)	SG	SG	0	0	0	0	0	0
Solyc00g500059.1	SL4.0ch00	1503415	1503858	-	Photosystem I assembly protein Ycf3 (AHRD V3.3 *-* A0A1S5SJS5_ORYVI)	SG	SG	0	0	0	0	0	0
Solyc00g500060.1	SL4.0ch00	1504953	1506082	-	30S ribosomal protein S4, chloroplastic (AHRD V3.3 *** I6N958_DATST)	SG	SG	0	0	0	0.1	0	0
Solyc00g500061.1	SL4.0ch00	1508614	1509090	-	Photosystem I assembly protein Ycf4 (AHRD V3.3 *** K4EQH2_DATST)	SG	SG	0	0	0	0	0	0
Solyc00g500062.1	SL4.0ch00	1509196	1509960	-	NAD(P)H-quinone oxidoreductase subunit K, chloroplastic (AHRD V3.3 *** A0A1U8QCE3_CAPAN)	SG	SG	2.04	2.74	1.98	1.85	1.58	1.52
Solyc00g500063.1	SL4.0ch00	1512451	1516659	+	Ribulose bisphosphate carboxylase large chain (AHRD V3.3 *** A0A2G2Z7Q2_CAPAN)	SG	SG	11.25	10.89	10.8	10.59	11.67	11.71
Solyc00g500064.1	SL4.0ch00	1512915	1514411	-	Ycf15 (AHRD V3.3 *-* A0A346JLD3_9ASTE)	SG	SG	0	0	0	0	0	0
Solyc00g500065.1	SL4.0ch00	1517470	1519799	+	Acetyl-coenzyme A carboxylase carboxyl transferase subunit beta, chloroplastic (AHRD V3.3 *** ACCD_SOLLC)	SG	SG	8.54	6.66	8.47	7.47	6.96	7.22
Solyc00g500066.1	SL4.0ch00	1520244	1520798	+	Photosystem I assembly protein Ycf4 (AHRD V3.3 *** K4EQH2_DATST)	SG	SG	3.85	2.63	4.79	1.7	3.34	3.15
Solyc00g500067.1	SL4.0ch00	1521528	1523399	+	NAD(P)H-quinone oxidoreductase subunit K, chloroplastic (AHRD V3.3 *** A0A1U8QCE3_CAPAN)	SG	SG	0	0	0.05	0	0.04	0
Solyc00g500068.1	SL4.0ch00	1524854	1525234	-	Cytochrome b559 subunit alpha (AHRD V3.3 *** S8D1L1_9LAMI)	SG	SG	0.43	0.96	1	1.23	1.06	0.77
Solyc00g500069.1	SL4.0ch00	1529733	1530292	-	30S ribosomal protein S12, chloroplastic (AHRD V3.3 *** A0A2S1JZH6_9APIA)	SG	SG	0.73	0.33	0	0	0.58	0.87
Solyc00g500070.1	SL4.0ch00	1530401	1531488	-	ATP-dependent Clp protease proteolytic subunit (AHRD V3.3 *** CLPP_SOLTU)	SG	SG	0.15	0	0.17	0.11	0	0
Solyc00g500071.1	SL4.0ch00	1532881	1534407	+	Photosystem II CP43 reaction center protein (AHRD V3.3 *** A0A078EKT7_BRANA)	SG	SG	0	0.06	0	0	0	0
Solyc00g500072.1	SL4.0ch00	1535034	1535739	+	Ycf15 (AHRD V3.3 *-* A0A346JLD3_9ASTE)	SG	SG	0	0	0	0	0	0
Solyc00g500073.1	SL4.0ch00	1536348	1538194	+	Cytochrome b559 subunit alpha (AHRD V3.3 *** S8D1L1_9LAMI)	SG	SG	0	0	0	0	0	0
Solyc00g500074.1	SL4.0ch00	1538922	1539399	-	DNA-directed RNA polymerase subunit alpha (AHRD V3.3 *-* A0A1U8QD90_CAPAN)	SG	SG	0	0.19	0.2	0	0	0
Solyc00g500075.1	SL4.0ch00	1539465	1539881	-	30S ribosomal protein S11, chloroplastic (AHRD V3.3 *** G9FCH9_9LAMI)	SG	SG	0	0	0	0	0	0
Solyc00g500076.1	SL4.0ch00	1540421	1541361	-	50S ribosomal protein L14, chloroplastic (AHRD V3.3 *** I6N992_DATST)	SG	SG	0.09	0.1	0	0	0	0
Solyc00g500077.1	SL4.0ch00	1541487	1541843	-	50S ribosomal protein L16, chloroplastic (AHRD V3.3 *-* A0A2G3BL23_CAPCH)	SG	SG	0.23	0.26	0	0.66	0	0
Solyc00g500078.1	SL4.0ch00	1542445	1545097	+	Ribosomal protein L2, plastid (AHRD V3.3 *-* A0A2U1PJW3_ARTAN)	SG	SG	0.09	0.1	0.18	0.09	0.06	0
Solyc00g500079.1	SL4.0ch00	1544578	1545006	-	50S ribosomal protein L2 (AHRD V3.3 *** H6T990_9CARY)	SG	SG	0	0	0	0	0	0
Solyc00g500080.1	SL4.0ch00	1545667	1546068	-	Photosystem I assembly protein Ycf4 (AHRD V3.3 *** K4EQH2_DATST)	SG	SG	0.41	0	0	0	0	0.24
Solyc00g500081.1	SL4.0ch00	1546736	1553572	+	Protein Ycf2 (AHRD V3.3 *** A0A1Z1GA65_LITCN)	SG	SG	0	0	0	0	0.01	0
Solyc00g500082.1	SL4.0ch00	1553762	1555043	+	30S ribosomal protein S11, chloroplastic (AHRD V3.3 *** G9FCH9_9LAMI)	SG	SG	0	0	0	0	0	0
Solyc00g500083.1	SL4.0ch00	1559549	1560967	-	Ycf15 (AHRD V3.3 *-* A0A346JLD3_9ASTE)	SG	SG	0	0	0.13	0.17	0	0
Solyc00g500084.1	SL4.0ch00	1568873	1570091	+	Protein TIC 214 (AHRD V3.3 *** K4EQH9_DATST)	SG	SG	0	0	0	0	0	0
Solyc00g500085.1	SL4.0ch00	1574311	1574847	+	Cytochrome c biogenesis protein CcsA (AHRD V3.3 *** A0A1U8QCK2_CAPAN)	SG	SG	0	0	0	0	0	0
Solyc00g500086.1	SL4.0ch00	1579653	1581877	-	Photosystem I assembly protein Ycf3 (AHRD V3.3 *** A0A140F954_9LAMI)	SG	SG	0	0	0.13	0	0	0.04
Solyc00g500087.1	SL4.0ch00	1581879	1583504	-	NAD(P)H-quinone oxidoreductase subunit H, chloroplastic (AHRD V3.3 *** A0A1U8QCJ3_CAPAN)	SG	SG	0	0	0	0	0	0
Solyc00g500088.1	SL4.0ch00	1585979	1588983	-	Protein TIC 214 (AHRD V3.3 *** TI214_SOLTU)	SG	SG	0	0	0.06	0	0	0
Solyc00g500089.1	SL4.0ch00	1594779	1641496	+	Unknown protein	SG	SG	0	0	0	0	0	0
Solyc00g500090.1	SL4.0ch00	1658262	1678276	+	MP domain-containing protein (AHRD V3.3 *** A0A1Q3CUC2_CEPFO)	SG	SG	0	0	0	0	0	0
Solyc00g500091.1	SL4.0ch00	1783250	1786029	-	E3 ubiquitin-protein ligase (AHRD V3.3 *** A0A2G3CLG0_CAPCH)	SG	SG	0	0	0	0	0	0
Solyc00g500092.1	SL4.0ch00	1864957	1866371	-	B3 domain-containing protein (AHRD V3.3 *** A0A2K3PAY3_TRIPR)	B3	TF	0	0	0	0	0	0
Solyc00g500093.1	SL4.0ch00	1874674	1876539	-	B3 domain-containing protein (AHRD V3.3 *-* A0A1Q3DFU3_CEPFO)	B3	TF	0	0	0	0	0	0
Solyc00g500094.1	SL4.0ch00	1893216	1896409	-	Retrovirus-related Pol polyprotein from transposon TNT 1-94 (AHRD V3.3 *-* A0A2K3MQM8_TRIPR)	SG	SG	0	0	0	0	0	0
Solyc00g500095.1	SL4.0ch00	1898065	1899888	-	Phenylalanine ammonia-lyase (AHRD V3.3 *** A0A2G2VZP0_CAPBA)	SG	SG	1.8	1.4	2.44	0.32	0.84	0.48
Solyc00g500096.1	SL4.0ch00	1902559	1905702	-	E3 ubiquitin-protein ligase (AHRD V3.3 *** A0A2G2WYW6_CAPBA)	SG	SG	0	0.03	0.03	0	0	0
Solyc00g500097.1	SL4.0ch00	1951775	1952656	-	B3 domain-containing protein At1g49475-like (AHRD V3.3 *-* XP_025886111.1)	SG	SG	0	0	0	0	0	0
Solyc00g500098.1	SL4.0ch00	1972423	1973505	-	NADH-ubiquinone oxidoreductase chain 5 (AHRD V3.3 *** A0A0C5ARN6_HYONI)	SG	SG	0	0	0	0	0	0
Solyc00g500099.1	SL4.0ch00	1974917	1975405	-	Cytochrome C oxidase subunit II-like%2C transmembrane domain-containing protein (AHRD V3.3 *** ATMG01280.1)	SG	SG	0	0	0	0	0.16	0
Solyc00g500100.1	SL4.0ch00	1997082	1998909	+	Ribosomal protein S3 (AHRD V3.3 *** A0A290WKX3_SOLLC)	SG	SG	0	0	0	0	0	0
Solyc00g500101.1	SL4.0ch00	1999162	1999569	+	Cytochrome c oxidase subunit 2 (AHRD V3.3 *-* A0A0C5B2A3_HYONI)	SG	SG	0	0	0	0	0	0
Solyc00g500102.1	SL4.0ch00	2001243	2001914	+	Cytochrome c oxidase subunit 2 (AHRD V3.3 *-* A0A0C5B2A3_HYONI)	SG	SG	0	0	0	0	0	0
Solyc00g500103.1	SL4.0ch00	2044785	2047787	-	NADH-ubiquinone oxidoreductase chain 5 (AHRD V3.3 *-* A0A0C5ARN6_HYONI)	SG	SG	0.38	0.15	0.22	0.08	0.21	0.29
Solyc00g500104.1	SL4.0ch00	2062209	2063000	-	RNA-dependent RNA polymerase (AHRD V3.3 *-* A0A2Z6JIR4_9VIRU)	SG	SG	0	0	0	0	0	0
Solyc00g500105.1	SL4.0ch00	2070087	2071198	+	Transmembrane protein (AHRD V3.3 *-* A0A1P8B2M8_ARATH)	SG	SG	0	0	0	0	0.07	0
Solyc00g500106.1	SL4.0ch00	2071557	2072368	-	Pyruvate, phosphate dikinase (AHRD V3.3 *-* A0A2U1QB44_ARTAN)	SG	SG	0.2	0	0	0	0	0
Solyc00g500107.1	SL4.0ch00	2072639	2073312	-	Peptidase S10, serine carboxypeptidase, Alpha/Beta hydrolase fold protein (AHRD V3.3 *-* A0A2U1LQP4_ARTAN)	SG	SG	0	0	0	0	0	0
Solyc00g500108.1	SL4.0ch00	2073351	2073587	-	Unknown protein	SG	SG	0	0	0	0	0	0
Solyc00g500109.1	SL4.0ch00	2075757	2076343	-	Unknown protein	SG	SG	0	0	0	0	0	0
Solyc00g500110.1	SL4.0ch00	2076634	2077746	-	Unknown protein	SG	SG	0	0	0	0	0	0
Solyc00g500111.1	SL4.0ch00	2077853	2078926	-	NADH dehydrogenase subunit 5 (AHRD V3.3 *-* A0A0C5B7L0_9SOLA)	SG	SG	0	0	0	0	0	0
Solyc00g500112.1	SL4.0ch00	2079839	2080260	-	NADH-ubiquinone oxidoreductase chain 5 (AHRD V3.3 *-* A0A0C5ARN6_HYONI)	SG	SG	0	0	0	0	0	0
Solyc00g500113.1	SL4.0ch00	2091092	2092111	-	Ribosomal protein S13 (AHRD V3.3 *** K4D8U2_SOLLC)	SG	SG	0	0	0	0	0	0
Solyc00g500114.1	SL4.0ch00	2093095	2093769	-	Transmembrane protein (AHRD V3.3 *** Q3EC50_ARATH)	SG	SG	0	0	0	0	0	0
Solyc00g500115.1	SL4.0ch00	2104898	2105455	-	NADH-ubiquinone oxidoreductase chain 3 (AHRD V3.3 *** A0A2G2V3C2_CAPBA)	SG	SG	0	0	0	0	0	0
Solyc00g500116.1	SL4.0ch00	2105616	2106104	-	Cytochrome C oxidase subunit II-like%2C transmembrane domain-containing protein (AHRD V3.3 *** ATMG01280.1)	SG	SG	0	0	0	0	0	0
Solyc00g500117.1	SL4.0ch00	2127754	2129577	+	Ribosomal protein S3 (AHRD V3.3 *** A0A290WKX3_SOLLC)	SG	SG	0	0	0	0	0	0
Solyc00g500118.1	SL4.0ch00	2129830	2130237	+	Cytochrome c oxidase subunit 2 (AHRD V3.3 *** A0A2G2X686_CAPBA)	SG	SG	0	0	0	0	0	0
Solyc00g500119.1	SL4.0ch00	2131909	2132580	+	Cytochrome c oxidase subunit 2 (AHRD V3.3 *-* A0A0C5B2A3_HYONI)	SG	SG	0	0	0.42	0	0	0
Solyc00g500120.1	SL4.0ch00	2136189	2136452	-	Unknown protein	SG	SG	0	0	0	0	0	0
Solyc00g500121.1	SL4.0ch00	2139483	2140481	-	Unknown protein	SG	SG	0	0	0	0	0	0
Solyc00g500122.1	SL4.0ch00	2187524	2191157	-	Unknown protein	SG	SG	0	0	0	0	0	0
Solyc00g500123.1	SL4.0ch00	2464282	2466506	-	NAD(P)H-quinone oxidoreductase subunit 1, chloroplastic (AHRD V3.3 *** A0A2G2XBN0_CAPBA)	SG	SG	0	0	0	0	0	0
Solyc00g500124.1	SL4.0ch00	2466508	2468136	-	NAD(P)H-quinone oxidoreductase subunit H, chloroplastic (AHRD V3.3 *** A0A1U8QCJ3_CAPAN)	SG	SG	0	0	0	0	0	0
Solyc00g500125.1	SL4.0ch00	2468466	2472134	-	Protein TIC 214 (AHRD V3.3 *** TI214_SOLTU)	SG	SG	0.04	0	0	0	0	0
Solyc00g500126.1	SL4.0ch00	2472155	2474141	-	Protein TIC 214 (AHRD V3.3 *-* TI214_SOLTU)	SG	SG	0	0	0	0	0	0
Solyc00g500127.1	SL4.0ch00	2488010	2489291	-	50S ribosomal protein L14, chloroplastic (AHRD V3.3 *** I6N992_DATST)	SG	SG	0	0	0	0	0	0
Solyc00g500128.1	SL4.0ch00	2489481	2496317	-	30S ribosomal protein S14, chloroplastic (AHRD V3.3 *-* A0A2G2X601_CAPBA)	SG	SG	0	0.01	0	0	0	0.01
Solyc00g500129.1	SL4.0ch00	2497956	2498732	-	Ribosomal protein L2, plastid (AHRD V3.3 *-* A0A2U1PJW3_ARTAN)	SG	SG	5.08	0.12	0	0	0	0.25
Solyc00g500130.1	SL4.0ch00	2499170	2500231	-	Photosystem II protein D1 (AHRD V3.3 *** A0A1U8QBZ9_CAPAN)	SG	SG	0.31	0.26	0.36	0	0.15	0.09
Solyc00g500131.1	SL4.0ch00	2500757	2502286	-	Maturase K (AHRD V3.3 *** A0A2G3DGH8_CAPCH)	SG	SG	0	0	0	0	0	0
Solyc00g500132.1	SL4.0ch00	2506214	2506871	+	Photosystem II reaction center protein K (AHRD V3.3 *** A0A1U8QD48_CAPAN)	SG	SG	0	0	0	0	0	0
Solyc00g500133.1	SL4.0ch00	2508851	2510374	-	ATP synthase subunit alpha, chloroplastic (AHRD V3.3 *** I6N942_DATST)	SG	SG	0	0	0	0	0	0
Solyc00g500134.1	SL4.0ch00	2513472	2515162	-	30S ribosomal protein S2, chloroplastic (AHRD V3.3 *** I6N946_DATST)	SG	SG	0	0	0	0	0	0
Solyc00g500135.1	SL4.0ch00	2515388	2522489	-	DNA-directed RNA polymerase subunit beta'' (AHRD V3.3 *-* A0A1U8QCC7_CAPAN)	SG	SG	0.01	0	0.01	0.02	0	0.03
Solyc00g500136.1	SL4.0ch00	2532212	2534642	+	Photosystem II CP43 reaction center protein (AHRD V3.3 *** A0A078EKT7_BRANA)	SG	SG	0	0	0	0	0	0
Solyc00g500137.1	SL4.0ch00	2536110	2536627	-	30S ribosomal protein S14, chloroplastic (AHRD V3.3 *-* A0A2G2X601_CAPBA)	SG	SG	0	0	0	0	0	0
Solyc00g500138.1	SL4.0ch00	2536719	2538923	-	50S ribosomal protein L14, chloroplastic (AHRD V3.3 *** I6N992_DATST)	SG	SG	0	0	0	0	0	0
Solyc00g500139.1	SL4.0ch00	2538949	2540940	-	Photosystem I P700 chlorophyll a apoprotein A1 (AHRD V3.3 *** K4EPK3_DATST)	SG	SG	0	0.05	0	0	0	0
Solyc00g500140.1	SL4.0ch00	2541421	2541822	+	ATP synthase epsilon chain, chloroplastic (AHRD V3.3 *** A0A1U8QCD5_CAPAN)	SG	SG	0	0	0	0	0	0
Solyc00g500141.1	SL4.0ch00	2543950	2544711	+	Protein Ycf2 (AHRD V3.3 *-* A0A1W5PW46_9DIPS)	SG	SG	0	0.12	0	0	0	0
Solyc00g500142.1	SL4.0ch00	2545227	2545703	+	NAD(P)H-quinone oxidoreductase subunit J, chloroplastic (AHRD V3.3 *** A0A1U8QD64_CAPAN)	SG	SG	0	0	0	0	0	0.2
Solyc00g500143.1	SL4.0ch00	2547836	2549412	+	30S ribosomal protein S4, chloroplastic (AHRD V3.3 *** I6N958_DATST)	SG	SG	0	0	0	0	0	0
Solyc00g500144.1	SL4.0ch00	2550432	2550873	+	30S ribosomal protein S14, chloroplastic (AHRD V3.3 *-* A0A2G2X601_CAPBA)	SG	SG	0	0	0	0	0	0
Solyc00g500145.1	SL4.0ch00	2551285	2552415	+	Maturase K (AHRD V3.3 *** A0A2G3DGH8_CAPCH)	SG	SG	0	0	0.17	0	0	0
Solyc00g500146.1	SL4.0ch00	2562283	2562955	+	NAD(P)H-quinone oxidoreductase subunit 2, chloroplastic (AHRD V3.3 *-* J7H400_CAPAN)	SG	SG	0	0	0	0	0	0
Solyc00g500147.1	SL4.0ch00	2564107	2566997	-	Protein Ycf2 (AHRD V3.3 *-* A0A0U1ZJJ5_9SOLN)	SG	SG	0	0	0	0	0	0
Solyc00g500148.1	SL4.0ch00	2567048	2568269	-	Protein Ycf2 (AHRD V3.3 *-* A0A1W5PW46_9DIPS)	SG	SG	0	0	0	0	0	0
Solyc00g500149.1	SL4.0ch00	2568289	2570392	-	NAD(P)H-quinone oxidoreductase subunit J, chloroplastic (AHRD V3.3 *** A0A1U8QD64_CAPAN)	SG	SG	0	0	0	0	0	0
Solyc00g500150.1	SL4.0ch00	2571552	2571953	+	50S ribosomal protein L2, chloroplastic (AHRD V3.3 *** I6N9C2_DATST)	SG	SG	0	0	0	0	0	0
Solyc00g500151.1	SL4.0ch00	2572525	2575171	-	Photosystem II protein D1 (AHRD V3.3 *** A0A1U8QBZ9_CAPAN)	SG	SG	0	0.03	0	0	0.03	0
Solyc00g500152.1	SL4.0ch00	2572616	2573044	+	50S ribosomal protein L2 (AHRD V3.3 *** H6T990_9CARY)	SG	SG	0	0	0	0	0	0
Solyc00g500153.1	SL4.0ch00	2574176	2574502	+	30S ribosomal protein S3, chloroplastic (AHRD V3.3 *** A0A1U8QD95_CAPAN)	SG	SG	0	0	0	0	0	0
Solyc00g500154.1	SL4.0ch00	2575750	2576105	+	NAD(P)H-quinone oxidoreductase subunit J, chloroplastic (AHRD V3.3 *** A0A1U8QD64_CAPAN)	SG	SG	0	0	0	0	0	0
Solyc00g500155.1	SL4.0ch00	2576229	2576597	+	50S ribosomal protein L14, chloroplastic (AHRD V3.3 *** I6N992_DATST)	SG	SG	0	0	0	0	0	0
Solyc00g500156.1	SL4.0ch00	2577574	2577990	+	30S ribosomal protein S11, chloroplastic (AHRD V3.3 *** G9FCH9_9LAMI)	SG	SG	0	0	0	0	0	0
Solyc00g500157.1	SL4.0ch00	2578056	2578855	+	Protein Ycf2 (AHRD V3.3 *-* A0A1W5PW46_9DIPS)	SG	SG	0	0	0	0	0	0
Solyc00g500158.1	SL4.0ch00	2579259	2579783	-	Cytochrome b6-f complex subunit 4 (AHRD V3.3 *** A0A2G2XBM1_CAPBA)	SG	SG	0	0	0	0	0	0
Solyc00g500159.1	SL4.0ch00	2715948	2719757	-	Unknown protein	SG	SG	0	0	0	0	0	0
Solyc00g500160.1	SL4.0ch00	2787033	2787847	+	Retrovirus-related Pol polyprotein from transposon TNT 1-94 (AHRD V3.3 *-* A0A2I0W6G5_9ASPA)	SG	SG	0	0	0	0	0	0
Solyc00g500161.1	SL4.0ch00	2855295	2887184	-	Unknown protein	SG	SG	0	0	0	0	0	0
Solyc00g500162.1	SL4.0ch00	2893186	2893646	-	Unknown protein	SG	SG	0	0	0	0	0	0
Solyc00g500163.1	SL4.0ch00	2896826	2924570	-	Unknown protein	SG	SG	0	0	0	0	0	0
Solyc00g500164.1	SL4.0ch00	2948141	2962600	-	Unknown protein	SG	SG	0	0	0.03	0	0	0
Solyc00g500165.1	SL4.0ch00	2977069	2977764	-	Unknown protein	SG	SG	0	0	0	0	0	0
Solyc00g500166.1	SL4.0ch00	3009833	3010968	-	Unknown protein	SG	SG	0	0	0	0	0	0
Solyc00g500167.1	SL4.0ch00	3011082	3012921	+	Cytochrome c biogenesis FC (AHRD V3.3 *-* A0A0C5APX0_HYONI)	SG	SG	0.04	0	0	0	0	0
Solyc00g500168.1	SL4.0ch00	3033769	3034608	-	Transport membrane protein (AHRD V3.3 *** A0A0C5ARU2_HYONI)	SG	SG	0	0	0	0	0	0
Solyc00g500169.1	SL4.0ch00	3063538	3065389	-	NADH-ubiquinone oxidoreductase chain 5 (AHRD V3.3 *** A0A0C5ARN6_HYONI)	SG	SG	0	0	0	0	0	0
Solyc00g500170.1	SL4.0ch00	3066659	3067566	-	Cytochrome C oxidase subunit II-like%2C transmembrane domain-containing protein (AHRD V3.3 *** ATMG01280.1)	SG	SG	0	0	0	0	0	0
Solyc00g500171.1	SL4.0ch00	3073664	3074179	-	NADH-ubiquinone oxidoreductase chain 4 (AHRD V3.3 *** A0A2G3CZD8_CAPCH)	SG	SG	0	0	0	0	0	0
Solyc00g500172.1	SL4.0ch00	3075612	3076169	-	NADH-ubiquinone oxidoreductase chain 4 (AHRD V3.3 *** A0A2G2X0J9_CAPBA)	SG	SG	0	0	0	0	0	0
Solyc00g500173.1	SL4.0ch00	3085457	3086151	-	ATPase subunit 4 (AHRD V3.3 *** A0A0C5B288_HYONI)	SG	SG	0	0	0	0	0	0
Solyc00g500174.1	SL4.0ch00	3129847	3158600	-	Unknown protein	SG	SG	0	0	0	0	0	0
Solyc00g500175.1	SL4.0ch00	3220336	3237694	-	Unknown protein	SG	SG	0	0	0	0	0	0
Solyc00g500176.1	SL4.0ch00	3312181	3313737	-	Unknown protein	SG	SG	0.16	0	0.18	0.08	0	0.06
Solyc00g500177.1	SL4.0ch00	3480316	3484090	+	Unknown protein	SG	SG	0	0	0	0	0	0
Solyc00g500178.1	SL4.0ch00	3520842	3522157	+	Unknown protein	SG	SG	0	0	0	0	0	0
Solyc00g500179.1	SL4.0ch00	3538808	3617506	-	Unknown protein	SG	SG	0.01	0.01	0	0	0	0
Solyc00g500180.1	SL4.0ch00	3651567	3665215	+	Unknown protein	SG	SG	0	0	0	0	0	0
Solyc00g500181.1	SL4.0ch00	3676208	3678267	-	RNA-dependent RNA polymerase (AHRD V3.3 *** A0A2Z6JIR4_9VIRU)	SG	SG	0	0	0	0	0	0
Solyc00g500182.1	SL4.0ch00	3684590	3685773	+	Transmembrane protein (AHRD V3.3 *-* A0A1P8B2M8_ARATH)	SG	SG	0	0.08	0	0	0.07	0
Solyc00g500183.1	SL4.0ch00	3704165	3706096	+	NADH dehydrogenase subunit 7 (AHRD V3.3 *-* A0A220T1K3_9ROSI)	SG	SG	1.87	1.61	1.91	1.77	1.21	1.96
Solyc00g500184.1	SL4.0ch00	3706763	3707940	+	NADH dehydrogenase subunit 7 (AHRD V3.3 *** A0A0C5B9X5_9SOLA)	SG	SG	0.56	0.31	0.4	0.4	0.34	0.25
Solyc00g500185.1	SL4.0ch00	3708705	3710247	+	NADH dehydrogenase subunit 7 (AHRD V3.3 *-* G9FCP1_9LAMI)	SG	SG	0.53	0.18	0.43	0.23	0.31	0.19
Solyc00g500186.1	SL4.0ch00	3745513	3747009	-	Cytochrome c oxidase subunit 1 (AHRD V3.3 *** A0A2G2YXI2_CAPAN)	SG	SG	0	0	0	0	0	0
Solyc00g500187.1	SL4.0ch00	3749487	3751765	-	NADH-ubiquinone oxidoreductase chain 4 (AHRD V3.3 *-* A0A290WL40_SOLLC)	SG	SG	0.04	0.08	0.12	0	0	0
Solyc00g500188.1	SL4.0ch00	3754843	3755358	-	NADH-ubiquinone oxidoreductase chain 4 (AHRD V3.3 *** A0A2G3CZD8_CAPCH)	SG	SG	0	0	0	0	0	0
Solyc00g500189.1	SL4.0ch00	3756791	3757348	-	NADH-ubiquinone oxidoreductase chain 4 (AHRD V3.3 *** A0A2G2X0J9_CAPBA)	SG	SG	0.44	0	0.17	0	0.14	0.35
Solyc00g500190.1	SL4.0ch00	3767429	3770395	+	30S ribosomal protein S2, chloroplastic (AHRD V3.3 *** I6N946_DATST)	SG	SG	0.06	0.03	0.06	0.04	0	0
Solyc00g500191.1	SL4.0ch00	3770397	3771752	+	Protein TIC 214 (AHRD V3.3 *-* TI214_SOLTU)	SG	SG	0	0	0	0	0	0
Solyc00g500192.1	SL4.0ch00	3775348	3776977	+	NAD(P)H-quinone oxidoreductase subunit H, chloroplastic (AHRD V3.3 *** A0A1U8QCJ3_CAPAN)	SG	SG	0	0	0	0	0	0
Solyc00g500193.1	SL4.0ch00	3776979	3779203	+	NAD(P)H-quinone oxidoreductase subunit 1, chloroplastic (AHRD V3.3 *** A0A2G2XBN0_CAPBA)	SG	SG	0.07	0.12	0.09	0.05	0	0
Solyc00g500194.1	SL4.0ch00	3783896	3784749	-	Cytochrome c biogenesis protein CcsA (AHRD V3.3 *-* A0A1U8QCK2_CAPAN)	SG	SG	0	0	0.11	0	0	0
Solyc00g500195.1	SL4.0ch00	3787465	3789905	+	NAD(P)H-quinone oxidoreductase subunit 5, chloroplastic (AHRD V3.3 *** J7H711_CAPAN)	SG	SG	0	0	0	0	0	0
Solyc00g500196.1	SL4.0ch00	3788808	3794880	-	Protein TIC 214 (AHRD V3.3 *** K4EQH9_DATST)	SG	SG	0.05	0.06	0.06	0.04	0.03	0.02
Solyc00g500197.1	SL4.0ch00	3803813	3805094	-	Ycf15 protein (AHRD V3.3 *-* J7H9P3_CAPAN)	SG	SG	0	0	0	0	0	0
Solyc00g500198.1	SL4.0ch00	3805284	3812120	-	NAD(P)H-quinone oxidoreductase subunit 5, chloroplastic (AHRD V3.3 *** J7H711_CAPAN)	SG	SG	0	0	0.01	0	0	0
Solyc00g500199.1	SL4.0ch00	3813759	3814535	-	Photosystem I P700 chlorophyll a apoprotein A1 (AHRD V3.3 *** K4EPK3_DATST)	SG	SG	0.11	0	0	0.15	0	0
Solyc00g500200.1	SL4.0ch00	3814973	3816034	-	Photosystem II protein D1 (AHRD V3.3 *** A0A1U8QBZ9_CAPAN)	SG	SG	0.23	0.17	0.71	0	0.15	0.27
Solyc00g500201.1	SL4.0ch00	3816560	3818089	-	Maturase K (AHRD V3.3 *** A0A2G3DGH8_CAPCH)	SG	SG	0	0	0	0	0.05	0
Solyc00g500202.1	SL4.0ch00	3822020	3822677	+	Photosystem II reaction center protein K (AHRD V3.3 *** A0A1U8QD48_CAPAN)	SG	SG	0	0	0	0	0	0
Solyc00g500203.1	SL4.0ch00	3824657	3826180	-	ATP synthase subunit alpha, chloroplastic (AHRD V3.3 *** I6N942_DATST)	SG	SG	0	0	0	0	0	0
Solyc00g500204.1	SL4.0ch00	3829278	3830968	-	30S ribosomal protein S2, chloroplastic (AHRD V3.3 *** I6N946_DATST)	SG	SG	0	0	0	0	0	0
Solyc00g500205.1	SL4.0ch00	3831194	3838295	-	DNA-directed RNA polymerase subunit beta'' (AHRD V3.3 *-* A0A1U8QCC7_CAPAN)	SG	SG	0	0	0	0	0	0
Solyc00g500206.1	SL4.0ch00	3848018	3850448	+	Photosystem II CP43 reaction center protein (AHRD V3.3 *** A0A078EKT7_BRANA)	SG	SG	0	0	0	0	0.03	0
Solyc00g500207.1	SL4.0ch00	3851915	3852432	-	30S ribosomal protein S14, chloroplastic (AHRD V3.3 *-* A0A2G2X601_CAPBA)	SG	SG	0	0	0	0	0	0
Solyc00g500208.1	SL4.0ch00	3852524	3854728	-	Photosystem I P700 chlorophyll a apoprotein A2 (AHRD V3.3 *** I6N956_DATST)	SG	SG	0	0	0	0	0	0
Solyc00g500209.1	SL4.0ch00	3854754	3857006	-	Photosystem I P700 chlorophyll a apoprotein A1 (AHRD V3.3 *** K4EPK3_DATST)	SG	SG	0	0	0.04	0	0	0
Solyc00g500210.1	SL4.0ch00	3857765	3858895	-	Protein TIC 214 (AHRD V3.3 *** K4EQH9_DATST)	SG	SG	0.15	0.08	0.17	0	0	0.09
Solyc00g500211.1	SL4.0ch00	3859307	3859750	-	NAD(P)H-quinone oxidoreductase subunit 5, chloroplastic (AHRD V3.3 *** J7H711_CAPAN)	SG	SG	0.56	0	0.64	0	0.18	0.66
Solyc00g500212.1	SL4.0ch00	3860838	3861660	-	30S ribosomal protein S4, chloroplastic (AHRD V3.3 *** I6N958_DATST)	SG	SG	0	0	0	0	0.1	0
Solyc00g500213.1	SL4.0ch00	3869025	3869646	+	Auxin-responsive GH3 family protein (AHRD V3.3 *** A0A2U1NZC8_ARTAN)	SG	SG	0	0	0	0	0	0
Solyc00g500214.1	SL4.0ch00	3869683	3871838	+	Auxin-responsive GH3 family protein (AHRD V3.3 *** A0A2U1NZC8_ARTAN)	SG	SG	0	0	0	0	0	0
Solyc00g500215.1	SL4.0ch00	3888284	3892889	+	Unknown protein	SG	SG	0	0.02	0	0	0.02	0.04
Solyc00g500216.1	SL4.0ch00	3903540	3905605	+	Auxin-responsive GH3 family protein (AHRD V3.3 *** A0A2U1MJ34_ARTAN)	SG	SG	0	0	0	0	0	0
Solyc00g500217.1	SL4.0ch00	3926856	3927526	+	Retrovirus-related Pol polyprotein from transposon TNT 1-94 (AHRD V3.3 *-* A0A2I0VJ33_9ASPA)	SG	SG	0	0	0	0	0	0
Solyc00g500218.1	SL4.0ch00	3928777	3931680	+	Auxin-responsive GH3 family protein (AHRD V3.3 *** A0A2U1NZC8_ARTAN)	SG	SG	0	0	0	0	0	0
Solyc00g500219.1	SL4.0ch00	3964601	3965757	+	B3 domain-containing protein (AHRD V3.3 *** A0A2K3PAY3_TRIPR)	B3	TF	0	0	0	0	0	0
Solyc00g500220.1	SL4.0ch00	4000231	4005112	+	B3 domain-containing protein At1g49475-like (AHRD V3.3 *-* XP_025886111.1)	SG	SG	0	0	0	0	0	0
Solyc00g500221.1	SL4.0ch00	4006068	4007011	+	B3 domain-containing protein (AHRD V3.3 *-* A0A1Q3DFU3_CEPFO)	B3	TF	0	0	0	0	0	0
Solyc00g500222.1	SL4.0ch00	4007108	4007767	+	Transcriptional factor B3 family protein (AHRD V3.3 *-* A0A2H1ZEQ2_ARATH)	B3	TF	0	0	0	0	0.12	0
Solyc00g500223.1	SL4.0ch00	4351078	4353937	-	Retrovirus-related Pol polyprotein from transposon TNT 1-94 (AHRD V3.3 *-* A0A2I0W6G5_9ASPA)	SG	SG	0	0	0	0	0	0
Solyc00g500224.1	SL4.0ch00	4418688	4420952	-	Cytochrome c biogenesis FC (AHRD V3.3 *-* A0A0C5B7H6_9SOLA)	SG	SG	0	0	0	0	0	0
Solyc00g500225.1	SL4.0ch00	4463995	4464591	-	NADH-ubiquinone oxidoreductase chain 3 (AHRD V3.3 *** G9FCN6_9LAMI)	SG	SG	0.14	0.31	0	0	0.14	0
Solyc00g500226.1	SL4.0ch00	4465449	4467796	-	Cytochrome c biogenesis FC (AHRD V3.3 *-* A0A0C5B7H6_9SOLA)	SG	SG	0.04	0	0	0	0	0
Solyc00g500227.1	SL4.0ch00	4472979	4475038	+	RNA-dependent RNA polymerase (AHRD V3.3 *** A0A2Z6JIR4_9VIRU)	SG	SG	0	0	0	0	0	0
Solyc00g500228.1	SL4.0ch00	4488679	4492426	+	Ribosomal protein L2 (AHRD V3.3 *** A0A290WL33_SOLLC)	SG	SG	0.13	0.1	0.28	0.19	0.32	0.16
Solyc00g500229.1	SL4.0ch00	4511808	4511970	-	Unknown protein	SG	SG	0	0	0	0	0	0
Solyc00g500230.1	SL4.0ch00	4512109	4517780	-	Unknown protein	SG	SG	0	0	0	0	0	0
Solyc00g500231.1	SL4.0ch00	4537857	4543073	-	Unknown protein	SG	SG	0	0	0	0	0	0
Solyc00g500232.1	SL4.0ch00	4589812	4590649	+	Unknown protein	SG	SG	0	0	0	0	0	0
Solyc00g500233.1	SL4.0ch00	4718474	4723843	+	Unknown protein	SG	SG	0	0	0	0	0	0
Solyc00g500234.1	SL4.0ch00	4936041	4944981	+	Unknown protein	SG	SG	0.39	0.37	0.45	0.28	0.43	0.43
Solyc00g500235.1	SL4.0ch00	4986640	4992714	+	Unknown protein	SG	SG	0.01	0	0.02	0	0	0.02
Solyc00g500236.1	SL4.0ch00	4996087	5023438	-	MP domain-containing protein (AHRD V3.3 *-* A0A1Q3BUD1_CEPFO)	SG	SG	0	0.01	0.01	0	0	0.01
Solyc00g500237.1	SL4.0ch00	5030385	5031223	+	Transport membrane protein (AHRD V3.3 *-* A0A0C5ARU2_HYONI)	SG	SG	0	0	0	0	0	0
Solyc00g500238.1	SL4.0ch00	5062854	5063440	+	orf211 gene product (mitochondrion) (AHRD V3.3 --* NP_064093.1)	SG	SG	0	0	0	0	0.14	0
Solyc00g500239.1	SL4.0ch00	5102049	5102753	+	Protein Ycf2 (AHRD V3.3 *-* A0A142DP97_9LAMI)	SG	SG	0	0	0	0	0	0
Solyc00g500240.1	SL4.0ch00	5113129	5114311	+	Cytochrome b (AHRD V3.3 *** A0A2G3ARK2_CAPCH)	SG	SG	0	0	0	0	0	0
Solyc00g500241.1	SL4.0ch00	5138634	5140899	+	Cytochrome c biogenesis FC (AHRD V3.3 *-* A0A0C5B7H6_9SOLA)	SG	SG	0.04	0	0.04	0	0	0
Solyc00g500242.1	SL4.0ch00	5149819	5150571	-	Heme exporter protein C (AHRD V3.3 *** A0A2S4LUD9_9BRAD)	SG	SG	0	0.12	0	0	0	0
Solyc00g500243.1	SL4.0ch00	5150786	5152183	-	Cytochrome c oxidase subunit 2 (AHRD V3.3 *-* A0A0C5B2A3_HYONI)	SG	SG	0.88	0.72	0.68	0.17	0.69	0.7
Solyc00g500244.1	SL4.0ch00	5153132	5153539	-	Cytochrome c oxidase subunit 2 (AHRD V3.3 *** A0A2G2X686_CAPBA)	SG	SG	0.81	0	0.23	0	0.59	0
Solyc00g500245.1	SL4.0ch00	5153788	5157253	-	Ribosomal protein S3 (AHRD V3.3 *** A0A290WKX3_SOLLC)	SG	SG	0.12	0.21	0.3	0.14	0.12	0.28
Solyc00g500246.1	SL4.0ch00	5231859	5238957	-	Unknown protein	SG	SG	0	0	0	0	0	0
Solyc00g500247.1	SL4.0ch00	5457174	5459116	-	AT hook motif DNA-binding family protein (AHRD V3.3 *-* A0A2U1PYS7_ARTAN)	SG	SG	0	0	0	0	0	0
Solyc00g500248.1	SL4.0ch00	5474685	5481317	-	AT hook, DNA-binding motif-containing protein (AHRD V3.3 *-* A0A2U1KK62_ARTAN)	SG	SG	0	0	0	0	0	0
Solyc00g500249.1	SL4.0ch00	5495164	5497083	-	Cytochrome c biogenesis FN (AHRD V3.3 *** A0A0C5B9X0_9SOLA)	SG	SG	0	0	0	0	0	0
Solyc00g500250.1	SL4.0ch00	5499555	5502705	-	Cytochrome c oxidase subunit 1 (AHRD V3.3 *** A0A2G2YXI2_CAPAN)	SG	SG	0.23	0.12	0.27	0.11	0.15	0.22
Solyc00g500251.1	SL4.0ch00	5503541	5505819	-	NADH-ubiquinone oxidoreductase chain 4 (AHRD V3.3 *-* A0A290WL40_SOLLC)	SG	SG	0.04	0	0	0	0	0
Solyc00g500252.1	SL4.0ch00	5508897	5509412	-	NADH-ubiquinone oxidoreductase chain 4 (AHRD V3.3 *** A0A2G3CZD8_CAPCH)	SG	SG	0	0	0	0	0	0
Solyc00g500253.1	SL4.0ch00	5510845	5511402	-	NADH-ubiquinone oxidoreductase chain 4 (AHRD V3.3 *** A0A2G2X0J9_CAPBA)	SG	SG	0	0	0	0	0	0
Solyc00g500254.1	SL4.0ch00	5527933	5528372	-	50S ribosomal protein L20, chloroplastic (AHRD V3.3 *-* A0A2P1M7F3_9LAMI)	SG	SG	0.19	0.21	0	0	0	0.44
Solyc00g500255.1	SL4.0ch00	5536705	5537184	+	RNA-dependent RNA polymerase (AHRD V3.3 *-* A0A2Z6JIR4_9VIRU)	SG	SG	0	0	0	0	0	0
Solyc00g500256.1	SL4.0ch00	5538238	5540377	+	NADH-ubiquinone oxidoreductase chain 5 (AHRD V3.3 *-* A0A1Y0B159_9LAMI)	SG	SG	0	0.04	0.04	0	0.04	0
Solyc00g500257.1	SL4.0ch00	5547194	5548799	-	Transmembrane protein (AHRD V3.3 *-* A0A1P8B2M8_ARATH)	SG	SG	0	0	0	0	0	0.06
Solyc00g500258.1	SL4.0ch00	5740167	5740917	+	Chitinase (AHRD V3.3 *-* B9VRK7_CAPAN)	SG	SG	0	0.12	0	0	0	0
Solyc00g500259.1	SL4.0ch00	5838346	5850670	+	Unknown protein	SG	SG	0.04	0.08	0.05	0.05	0.05	0.04
Solyc00g500260.1	SL4.0ch00	5872091	5879508	-	Cytochrome b (AHRD V3.3 *-* A0A2G3ARK2_CAPCH)	SG	SG	0	0	0	0	0	0
Solyc00g500261.1	SL4.0ch00	5890653	5891204	-	NADH-ubiquinone oxidoreductase chain 3 (AHRD V3.3 *** A0A2G2V3C2_CAPBA)	SG	SG	0	0	0	0	0	0
Solyc00g500262.1	SL4.0ch00	5892264	5894611	-	Transmembrane protein (AHRD V3.3 *-* Q3EC50_ARATH)	SG	SG	0	0.04	0	0	0	0
Solyc00g500263.1	SL4.0ch00	5899398	5901261	+	RNA-dependent RNA polymerase (AHRD V3.3 *** A0A2Z6JIR4_9VIRU)	SG	SG	0	0	0	0	0	0
Solyc00g500264.1	SL4.0ch00	6072885	6118363	-	Unknown protein	SG	SG	0	0	0	0	0	0
Solyc00g500265.1	SL4.0ch00	6093116	6093497	+	Unknown protein	SG	SG	0	0	0	0	0	0
Solyc00g500266.1	SL4.0ch00	6098331	6105911	+	Unknown protein	SG	SG	0	0	0	0	0	0
Solyc00g500267.1	SL4.0ch00	6150279	6157947	+	Unknown protein	SG	SG	0	0	0	0	0	0
Solyc00g500268.1	SL4.0ch00	6272999	6283350	-	Unknown protein	SG	SG	0.16	0.01	0.05	0.02	0	0.02
Solyc00g500269.1	SL4.0ch00	6324020	6341295	+	Unknown protein	SG	SG	0	0	0	0	0	0
Solyc00g500270.1	SL4.0ch00	6341414	6343438	+	Unknown protein	SG	SG	0	0	0	0	0	0
Solyc00g500271.1	SL4.0ch00	6397350	6398432	-	NADH-ubiquinone oxidoreductase chain 5 (AHRD V3.3 *** A0A0C5ARN6_HYONI)	SG	SG	0	0	0	0	0	0
Solyc00g500272.1	SL4.0ch00	6399844	6400332	-	Cytochrome C oxidase subunit II-like%2C transmembrane domain-containing protein (AHRD V3.3 *** ATMG01280.1)	SG	SG	0	0	0	0	0	0
Solyc00g500273.1	SL4.0ch00	6420357	6420697	+	Ribosomal protein S19 (AHRD V3.3 *** A0A290WKX2_SOLLC)	SG	SG	0	0	0	0	0	0
Solyc00g500274.1	SL4.0ch00	6422007	6423834	+	Ribosomal protein S3 (AHRD V3.3 *** A0A290WKX3_SOLLC)	SG	SG	0	0	0	0	0	0
Solyc00g500275.1	SL4.0ch00	6424087	6424494	+	Cytochrome c oxidase subunit 2 (AHRD V3.3 *** A0A2G2X686_CAPBA)	SG	SG	0	0	0	0	0	0
Solyc00g500276.1	SL4.0ch00	6426168	6426839	+	Cytochrome c oxidase subunit 2 (AHRD V3.3 *-* A0A0C5B2A3_HYONI)	SG	SG	0	0	0	0	0	0
Solyc00g500277.1	SL4.0ch00	6427054	6427806	+	Heme exporter protein C (AHRD V3.3 *** A0A2S4LUD9_9BRAD)	SG	SG	0	0	0	0	0	0
Solyc00g500278.1	SL4.0ch00	6451543	6453529	+	Protein TIC 214 (AHRD V3.3 *-* TI214_SOLTU)	SG	SG	0	0.05	0	0	0.08	0
Solyc00g500279.1	SL4.0ch00	6453550	6454382	+	Protein TIC 214 (AHRD V3.3 *-* TI214_SOLTU)	SG	SG	0.1	0	0	0	0	0
Solyc00g500280.1	SL4.0ch00	6457994	6459175	+	NAD(P)H-quinone oxidoreductase subunit H, chloroplastic (AHRD V3.3 *** A0A1S5SJX5_ORYVI)	SG	SG	0	0	0	0	0	0
Solyc00g500281.1	SL4.0ch00	6475315	6476082	-	Retrovirus-related Pol polyprotein from transposon TNT 1-94 (AHRD V3.3 *-* A0A2I0X5W4_9ASPA)	SG	SG	0	0	0	0	0	0
Solyc00g500282.1	SL4.0ch00	6501940	6533300	-	Unknown protein	SG	SG	0	0	0	0	0	0
Solyc00g500283.1	SL4.0ch00	6518936	6548871	-	Unknown protein	SG	SG	0	0	0	0	0	0
Solyc00g500284.1	SL4.0ch00	6655184	6656548	-	Auxin-responsive GH3 family protein (AHRD V3.3 *-* A0A2U1NZC8_ARTAN)	SG	SG	0	0	0	0	0	0
Solyc00g500285.1	SL4.0ch00	6656990	6657973	-	Auxin-responsive GH3 family protein (AHRD V3.3 *-* A0A2U1MJ34_ARTAN)	SG	SG	0	0	0	0	0	0
Solyc00g500286.1	SL4.0ch00	6695051	6695836	-	Auxin-responsive GH3 family protein (AHRD V3.3 *-* A0A2U1NZC8_ARTAN)	SG	SG	0	0	0	0	0.1	0
Solyc00g500287.1	SL4.0ch00	6695868	6698863	-	Auxin-responsive GH3 family protein (AHRD V3.3 *-* A0A2U1MJ34_ARTAN)	SG	SG	0	0	0	0	0	0
Solyc00g500288.1	SL4.0ch00	6827316	6831899	-	Unknown protein	SG	SG	0	0	0	0	0	0
Solyc00g500289.1	SL4.0ch00	6847341	6851528	-	Unknown protein	SG	SG	0	0	0	0	0	0
Solyc00g500290.1	SL4.0ch00	6863061	6870289	+	DNA-directed RNA polymerase subunit beta'' (AHRD V3.3 *** A0A1U8QCC7_CAPAN)	SG	SG	0	0.01	0	0.02	0	0
Solyc00g500291.1	SL4.0ch00	6870653	6872343	+	30S ribosomal protein S2, chloroplastic (AHRD V3.3 *** I6N946_DATST)	SG	SG	0	0	0	0	0	0
Solyc00g500292.1	SL4.0ch00	6875441	6876964	+	ATP synthase subunit alpha, chloroplastic (AHRD V3.3 *** I6N942_DATST)	SG	SG	0	0	0	0	0	0
Solyc00g500293.1	SL4.0ch00	6878944	6879601	-	Photosystem II reaction center protein K (AHRD V3.3 *** A0A1U8QD48_CAPAN)	SG	SG	0.12	0	0.14	0	0	0
Solyc00g500294.1	SL4.0ch00	6879737	6885831	-	Unknown protein	SG	SG	0.03	0.01	0.05	0.02	0	0
Solyc00g500295.1	SL4.0ch00	6883532	6885061	+	Maturase K (AHRD V3.3 *** A0A2G3DGH8_CAPCH)	SG	SG	0	0	0	0	0	0
Solyc00g500296.1	SL4.0ch00	6885587	6886648	+	Photosystem II protein D1 (AHRD V3.3 *** A0A1U8QBZ9_CAPAN)	SG	SG	0.39	0.52	0.36	0	0.08	0.27
Solyc00g500297.1	SL4.0ch00	6887343	6887771	-	50S ribosomal protein L2 (AHRD V3.3 *** H6T990_9CARY)	SG	SG	0	0	0	0	0	0
Solyc00g500298.1	SL4.0ch00	6888432	6888833	-	50S ribosomal protein L2, chloroplastic (AHRD V3.3 *** I6N9C2_DATST)	SG	SG	0	0	0	0	0	0.24
Solyc00g500299.1	SL4.0ch00	6893327	6899371	-	Ycf15 protein (AHRD V3.3 *-* J7H9P3_CAPAN)	SG	SG	0	0	0	0	0	0
Solyc00g500300.1	SL4.0ch00	6896527	6897808	+	Ycf15 protein (AHRD V3.3 *-* J7H9P3_CAPAN)	SG	SG	0	0	0	0	0	0
Solyc00g500301.1	SL4.0ch00	6902314	6903732	-	Ycf15 (AHRD V3.3 *-* A0A346JLD3_9ASTE)	SG	SG	0.17	0.06	0.07	0.17	0.17	0
Solyc00g500302.1	SL4.0ch00	6934274	6934968	-	ATPase subunit 4 (AHRD V3.3 *** A0A0C5B288_HYONI)	SG	SG	0.12	0	0	0	0	0
Solyc00g500303.1	SL4.0ch00	6943349	6944146	+	Cytochrome c oxidase subunit 3 (AHRD V3.3 *** A0A0C5BKQ0_9SOLA)	SG	SG	0	0	0	0	0.1	0
Solyc00g500304.1	SL4.0ch00	6949035	6949742	+	Protein Ycf2 (AHRD V3.3 *-* A0A142DP97_9LAMI)	SG	SG	0	0	0	0	0	0
Solyc00g500305.1	SL4.0ch00	6964865	6976032	+	Unknown protein	SG	SG	0	0	0	0	0	0
Solyc00g500306.1	SL4.0ch00	6976692	6982452	-	Unknown protein	SG	SG	0	0	0	0	0	0
Solyc00g500307.1	SL4.0ch00	6985225	6986167	-	Unknown protein	SG	SG	0	0	0	0	0	0
Solyc00g500308.1	SL4.0ch00	6991029	6997138	-	Unknown protein	SG	SG	0	0	0	0	0.04	0
Solyc00g500309.1	SL4.0ch00	7069853	7071680	+	Ribosomal protein S3 (AHRD V3.3 *** A0A290WKX3_SOLLC)	SG	SG	0	0	0	0	0	0
Solyc00g500310.1	SL4.0ch00	7071933	7072340	+	Cytochrome c oxidase subunit 2 (AHRD V3.3 *** A0A2G2X686_CAPBA)	SG	SG	0	0	0	0	0	0
Solyc00g500311.1	SL4.0ch00	7073776	7075802	+	Cytochrome c oxidase subunit 2 (AHRD V3.3 *-* A0A0C5B2A3_HYONI)	SG	SG	0	0	0	0	0	0
Solyc00g500312.1	SL4.0ch00	7079233	7083444	-	Cytochrome b (AHRD V3.3 *-* A0A2G3ARK2_CAPCH)	SG	SG	0.02	0	0	0.03	0.02	0
Solyc00g500313.1	SL4.0ch00	7210988	7211173	-	Unknown protein	SG	SG	0	0	0	0	0	0
Solyc00g500314.1	SL4.0ch00	7211309	7212208	-	NADH dehydrogenase subunit 2 (AHRD V3.3 *-* A0A0C5B2A9_HYONI)	SG	SG	0.09	0	0.11	0	0	0
Solyc00g500315.1	SL4.0ch00	7212217	7212907	-	LOW QUALITY PROTEIN: uncharacterized protein LOC112326444, partial (AHRD V3.3 *-* XP_024449890.1)	SG	SG	0	0	0	0	0.47	0.14
Solyc00g500316.1	SL4.0ch00	7214608	7216342	-	NADH dehydrogenase subunit 2 (AHRD V3.3 *-* A0A060DER8_9GENT)	SG	SG	0.09	0.05	0	0	0.05	0.11
Solyc00g500317.1	SL4.0ch00	7221272	7222354	-	NADH-ubiquinone oxidoreductase chain 5 (AHRD V3.3 *** A0A0C5ARN6_HYONI)	SG	SG	0.08	0	0	0.11	0	0
Solyc00g500318.1	SL4.0ch00	7223766	7224254	-	Cytochrome C oxidase subunit II-like%2C transmembrane domain-containing protein (AHRD V3.3 *** ATMG01280.1)	SG	SG	0	0	0	0.24	0	0
Solyc00g500319.1	SL4.0ch00	7319835	7325236	+	DNA-directed RNA polymerase subunit beta'' (AHRD V3.3 *** A0A1U8QCC7_CAPAN)	SG	SG	0	0	0	0	0	0
Solyc00g500320.1	SL4.0ch00	7325462	7327152	+	Photosystem II protein D1 (AHRD V3.3 *** A0A1U8QBZ9_CAPAN)	SG	SG	0.05	0.05	0.06	0	0	0
Solyc00g500321.1	SL4.0ch00	7328310	7328711	+	ATP synthase subunit b, chloroplastic (AHRD V3.3 *** I6N943_DATST)	SG	SG	0	0	0	0	0	0
Solyc00g500322.1	SL4.0ch00	7328954	7330194	+	ATP synthase subunit b, chloroplastic (AHRD V3.3 *** I6N943_DATST)	SG	SG	0	0	0	0	0.07	0
Solyc00g500323.1	SL4.0ch00	7330250	7331868	+	ATP synthase subunit alpha, chloroplastic (AHRD V3.3 *** I6N942_DATST)	SG	SG	0	0	0	0.15	0.05	0
Solyc00g500324.1	SL4.0ch00	7339547	7343102	-	Protein TIC 214 (AHRD V3.3 *** TI214_SOLTU)	SG	SG	0.02	0	0	0	0	0
Solyc00g500325.1	SL4.0ch00	7350993	7352411	+	Ycf15 (AHRD V3.3 *-* A0A346JLD3_9ASTE)	SG	SG	0	0	0.13	0	0	0.07
Solyc00g500326.1	SL4.0ch00	7356917	7358198	-	Ycf15 protein (AHRD V3.3 *-* J7H9P3_CAPAN)	SG	SG	0	0	0	0	0	0
Solyc00g500327.1	SL4.0ch00	7358388	7365224	-	Protein Ycf2 (AHRD V3.3 *** A0A1Z1GA65_LITCN)	SG	SG	0	0	0	0	0	0
Solyc00g500328.1	SL4.0ch00	7366863	7367639	-	Ribosomal protein L2, plastid (AHRD V3.3 *-* A0A2U1PJW3_ARTAN)	SG	SG	0	0.12	0	0	0	0
Solyc00g500329.1	SL4.0ch00	7368077	7369138	-	Photosystem II protein D1 (AHRD V3.3 *** A0A1U8QBZ9_CAPAN)	SG	SG	0.23	0.43	0.18	0.11	0.15	0.09
Solyc00g500330.1	SL4.0ch00	7369664	7371193	-	Maturase K (AHRD V3.3 *** A0A2G3DGH8_CAPCH)	SG	SG	0	0	0	0	0	0
Solyc00g500331.1	SL4.0ch00	7375123	7375780	+	Photosystem II reaction center protein K (AHRD V3.3 *** A0A1U8QD48_CAPAN)	SG	SG	0	0	0	0	0	0
Solyc00g500332.1	SL4.0ch00	7377666	7379283	-	ATP synthase subunit alpha, chloroplastic (AHRD V3.3 *** I6N942_DATST)	SG	SG	0	0	0	0	0.05	0
Solyc00g500333.1	SL4.0ch00	7379340	7380579	-	ATP synthase subunit b, chloroplastic (AHRD V3.3 *** I6N943_DATST)	SG	SG	0	0	0	0	0	0.16
Solyc00g500334.1	SL4.0ch00	7380822	7381223	-	ATP synthase subunit c, chloroplastic (AHRD V3.3 *** A0A2G2XQ72_CAPBA)	SG	SG	0	0	0	0	0	0
Solyc00g500335.1	SL4.0ch00	7382381	7383125	-	ATP synthase subunit a, chloroplastic (AHRD V3.3 *** J7H3L4_CAPAN)	SG	SG	0	0	0	0	0	0
Solyc00g500336.1	SL4.0ch00	7432879	7433631	+	Retrovirus-related Pol polyprotein from transposon TNT 1-94 (AHRD V3.3 *-* A0A2K3MZL8_TRIPR)	SG	SG	0	0	0	0	0	0
Solyc00g500337.1	SL4.0ch00	7446097	7446892	+	Retrovirus-related Pol polyprotein from transposon TNT 1-94 (AHRD V3.3 *-* A0A2K3MZL8_TRIPR)	SG	SG	0	0	0	0	0	0
Solyc00g500338.1	SL4.0ch00	7469165	7471116	+	Unknown protein	SG	SG	0	0	0	0	0	0
Solyc00g500339.1	SL4.0ch00	7515789	7525561	+	Unknown protein	SG	SG	0.01	0	0.01	0	0.03	0.02
Solyc00g500340.1	SL4.0ch00	7525833	7526419	-	orf211 gene product (mitochondrion) (AHRD V3.3 --* NP_064093.1)	SG	SG	0	0	0	0	0	0
Solyc00g500341.1	SL4.0ch00	7526750	7527630	+	Unknown protein	SG	SG	0	0	0	0	0	0
Solyc00g500342.1	SL4.0ch00	7527654	7528562	-	Unknown protein	SG	SG	0	0.2	0	0	0.09	0
Solyc00g500343.1	SL4.0ch00	7528846	7529289	+	hypothetical protein (AHRD V3.3 *** ATMG00660.1)	SG	SG	0	0	0	0	0	0
Solyc00g500344.1	SL4.0ch00	7533515	7533793	-	ATP synthase subunit beta, chloroplastic (AHRD V3.3 *-* A0A2U1KL25_ARTAN)	SG	SG	0	0	0	0	0	0
Solyc00g500345.1	SL4.0ch00	7538034	7541500	-	ATP synthase subunit alpha (AHRD V3.3 *** A0A2G3AS26_CAPCH)	SG	SG	0.02	0	0	0.03	0.05	0.06
Solyc00g500346.1	SL4.0ch00	7558050	7558889	-	Transport membrane protein (AHRD V3.3 *** A0A0C5ARU2_HYONI)	SG	SG	0	0	0	0	0	0
Solyc00g500347.1	SL4.0ch00	7621051	7621518	-	Cytochrome c biogenesis FN (AHRD V3.3 *** A0A0C5B9X0_9SOLA)	SG	SG	0	0	0	0	0	0
Solyc00g500348.1	SL4.0ch00	7657074	7658993	-	Cytochrome c biogenesis FN (AHRD V3.3 *** A0A0C5B9X0_9SOLA)	SG	SG	0	0	0	0	0	0
Solyc00g500349.1	SL4.0ch00	7661477	7662973	-	Cytochrome c oxidase subunit 1 (AHRD V3.3 *** A0A2G2YXI2_CAPAN)	SG	SG	0	0	0	0	0	0
Solyc00g500350.1	SL4.0ch00	7678241	7680300	-	RNA-dependent RNA polymerase (AHRD V3.3 *** A0A2Z6JIR4_9VIRU)	SG	SG	0	0	0	0	0	0
Solyc00g500351.1	SL4.0ch00	7684493	7689166	+	Ribosomal protein S13 (AHRD V3.3 *-* A0A0C5B313_9SOLA)	SG	SG	0	0	0	0	0	0
Solyc00g500352.1	SL4.0ch00	7702104	7702834	+	Unknown protein	SG	SG	0	0	0	0	0	0
Solyc00g500353.1	SL4.0ch00	7792148	7794788	+	Phenylalanine ammonia-lyase (AHRD V3.3 *** A0A2G2VZP0_CAPBA)	SG	SG	4.58	4.25	5.28	2.54	2.38	2.39
Solyc00g500354.1	SL4.0ch00	7800835	7801630	+	Retrovirus-related Pol polyprotein from transposon TNT 1-94 (AHRD V3.3 *-* A0A2K3MQM8_TRIPR)	SG	SG	0	0	0	0	0	0
Solyc00g500355.1	SL4.0ch00	7972934	7978840	+	Unknown protein	SG	SG	0	0	0	0	0	0
Solyc00g500356.1	SL4.0ch00	7997240	8011815	+	Unknown protein	SG	SG	0	0	0	0	0	0
Solyc00g500357.1	SL4.0ch00	8023802	8024641	+	Transport membrane protein (AHRD V3.3 *** A0A0C5ARU2_HYONI)	SG	SG	0	0	0	0	0	0
Solyc00g500358.1	SL4.0ch00	8041191	8042726	+	ATP synthase subunit alpha (AHRD V3.3 *** A0A2H4NB27_SOLLC)	SG	SG	0	0	0	0	0	0.19
Solyc00g500359.1	SL4.0ch00	8042987	8043394	+	Cytochrome c oxidase subunit 2 (AHRD V3.3 *** A0A2G2X686_CAPBA)	SG	SG	0	0	0	0	0	0
Solyc00g500360.1	SL4.0ch00	8045068	8045739	+	Cytochrome c oxidase subunit 2 (AHRD V3.3 *-* A0A0C5B2A3_HYONI)	SG	SG	0	0	0	0	0	0
Solyc00g500361.1	SL4.0ch00	8070651	8071690	+	NADH-ubiquinone oxidoreductase chain 3 (AHRD V3.3 *-* A0A2G2V3C2_CAPBA)	SG	SG	0	0	0.18	0	0	0
Solyc00g500362.1	SL4.0ch00	8085726	8087102	+	Ribosomal protein L5 (AHRD V3.3 *** A0A290WL59_SOLLC)	SG	SG	0	0	0	0	0.06	0
Solyc00g500363.1	SL4.0ch00	8087104	8087411	+	Ribosomal protein L5 (AHRD V3.3 *** A0A290WL59_SOLLC)	SG	SG	0	0	0	0	0	0
Solyc00g500364.1	SL4.0ch00	8088757	8089938	+	Cytochrome b (AHRD V3.3 *** A0A2G3ARK2_CAPCH)	SG	SG	0	0	0	0	0	0
Solyc00g500365.1	SL4.0ch00	8371896	8390021	+	Unknown protein	SG	SG	0	0	0.01	0	0	0
Solyc00g500366.1	SL4.0ch00	8445497	8449160	-	Unknown protein	SG	SG	0	0	0	0	0	0
Solyc00g500367.1	SL4.0ch00	8465313	8470735	-	Unknown protein	SG	SG	0	0	0	0	0	0
Solyc00g500368.1	SL4.0ch00	8476400	8481146	+	Unknown protein	SG	SG	0	0	0	0	0	0
Solyc00g500369.1	SL4.0ch00	8481234	8489347	+	Unknown protein	SG	SG	0	0	0	0	0	0
Solyc00g500370.1	SL4.0ch00	8493114	8494031	+	Unknown protein	SG	SG	0	0	0	0	0	0
Solyc00g500371.1	SL4.0ch00	8498304	8499216	+	Unknown protein	SG	SG	0	0	0	0	0	0
Solyc00g500372.1	SL4.0ch00	8515501	8516616	+	Unknown protein	SG	SG	0	0	0	0	0	0
Solyc00g500373.1	SL4.0ch00	8612096	8614158	+	Magnesium transporter CorA-like family protein (AHRD V3.3 *-* A0A2K3P294_TRIPR)	SG	SG	0.04	0.04	0.05	0.11	0.04	0.14
Solyc00g500374.1	SL4.0ch00	8651685	8656070	-	Unknown protein	SG	SG	0	0	0	0	0	0
Solyc00g500375.1	SL4.0ch00	8663826	8672871	+	Unknown protein	SG	SG	0	0	0	0	0	0
Solyc00g500376.1	SL4.0ch00	8788406	8792192	-	Unknown protein	SG	SG	0	0	0	0	0	0
Solyc00g500377.1	SL4.0ch00	8815889	8817757	+	Unknown protein	SG	SG	0	0	0	0	0	0
Solyc00g500378.1	SL4.0ch00	8859557	8860080	-	Unknown protein	SG	SG	0	0	0	0	0	0
Solyc00g500379.1	SL4.0ch00	8907535	8922087	+	Unknown protein	SG	SG	0	0	0	0	0	0
Solyc00g500380.1	SL4.0ch00	8911340	8911540	-	Unknown protein	SG	SG	0	0	0	0	0	0
Solyc00g500381.1	SL4.0ch00	8911640	8935518	-	Unknown protein	SG	SG	0	0	0	0	0	0
Solyc00g500382.1	SL4.0ch00	9020166	9032500	+	Unknown protein	SG	SG	0	0	0	0	0	0
Solyc00g500383.1	SL4.0ch00	9036490	9036969	+	Unknown protein	SG	SG	0	0	0	0	0	0
Solyc00g500384.1	SL4.0ch00	9049743	9074437	-	Unknown protein	SG	SG	0	0	0	0	0	0
Solyc00g500385.1	SL4.0ch00	9049949	9057592	+	Unknown protein	SG	SG	0	0	0	0	0	0
Solyc00g500386.1	SL4.0ch00	9064630	9065624	+	Unknown protein	SG	SG	0	0	0	0	0	0
Solyc00g500387.1	SL4.0ch00	9065894	9066737	+	Unknown protein	SG	SG	0	0	0	0	0	0
Solyc00g500388.1	SL4.0ch00	9079083	9080047	-	Unknown protein	SG	SG	0	0	0	0	0	0
Solyc00g500389.1	SL4.0ch00	9111103	9112323	-	Unknown protein	SG	SG	0	0	0	0	0	0
Solyc00g500390.1	SL4.0ch00	9136939	9137519	-	zinc finger CCCH domain-containing protein 24 (AHRD V3.3 --* XP_022001075.1)	SG	SG	0	0	0	0	0	0
Solyc00g500391.1	SL4.0ch00	9137689	9138161	-	Unknown protein	SG	SG	0	0	0	0	0	0
Solyc00g500392.1	SL4.0ch00	9148577	9149199	-	Unknown protein	SG	SG	0	0	0	0	0	0
Solyc00g500393.1	SL4.0ch00	9155251	9155532	-	Unknown protein	SG	SG	0	0	0	0	0	0
Solyc00g500394.1	SL4.0ch00	9163194	9169787	-	Unknown protein	SG	SG	0	0	0	0	0	0
Solyc00g500395.1	SL4.0ch00	9170082	9181257	+	Unknown protein	SG	SG	0	0	0	0	0	0
Solyc00g500396.1	SL4.0ch00	9176882	9181257	-	Unknown protein	SG	SG	0	0	0	0	0	0
Solyc00g500397.1	SL4.0ch00	9202722	9207365	-	Unknown protein	SG	SG	0	0	0	0	0	0
Solyc00g500398.1	SL4.0ch00	9210414	9230266	+	Unknown protein	SG	SG	0	0	0	0	0	0
Solyc00g500399.1	SL4.0ch00	9236845	9237250	+	Unknown protein	SG	SG	0	0	0	0	0	0
Solyc00g500400.1	SL4.0ch00	9239428	9239799	+	Unknown protein	SG	SG	0	0	0	0	0	0
Solyc00g500401.1	SL4.0ch00	9248706	9249129	+	Unknown protein	SG	SG	0	0	0	0	0	0
Solyc00g500402.1	SL4.0ch00	9253917	9254395	+	Unknown protein	SG	SG	0	0	0	0	0	0
Solyc00g500403.1	SL4.0ch00	9255055	9255504	+	Unknown protein	SG	SG	0	0	0	0	0	0
Solyc00g500404.1	SL4.0ch00	9361781	9372198	-	Unknown protein	SG	SG	0	0	0	0	0	0
Solyc00g500405.1	SL4.0ch00	9384708	9385325	-	Disease resistance protein (TIR-NBS-LRR class) family (AHRD V3.3 *-* A0A2U1N0W2_ARTAN)	SG	SG	0.4	0.44	0.31	0	0.52	0
Solyc00g500406.1	SL4.0ch00	9385352	9387880	-	Disease resistance protein (TIR-NBS-LRR class) (AHRD V3.3 *-* A0A2K3PDT8_TRIPR)	SG	SG	0.13	0	0.04	0.19	0	0
Solyc00g500407.1	SL4.0ch00	9446249	9451116	-	Unknown protein	SG	SG	0	0	0	0	0	0
Solyc00g500408.1	SL4.0ch00	9612002	9614214	+	Unknown protein	SG	SG	0	0	0	0	0	0
Solyc00g500409.1	SL4.0ch00	9631687	9632458	+	Unknown protein	SG	SG	0	0	0	0	0	0
Solyc01g004000.1	SL4.0ch01	279	743	+	Unknown protein	SG	SG	0	0	0	0	0	0
Solyc01g004002.1	SL4.0ch01	1173	10502	+	Unknown protein	SG	SG	0	0	0	0	0	0
Solyc01g004004.1	SL4.0ch01	2296	16278	-	Unknown protein	SG	SG	0	0	0	0.01	0	0
Solyc01g004006.1	SL4.0ch01	11625	13411	+	Unknown protein	SG	SG	0	0	0	0	0	0
Solyc01g004008.1	SL4.0ch01	13628	16262	+	Unknown protein	SG	SG	0	0	0	0	0	0
Solyc01g005000.3	SL4.0ch01	28670	30895	+	Glutamate decarboxylase (AHRD V3.3 *** B1Q3F2_SOLLC)	SG	SG	15.44	15.75	14.66	18.07	17.65	18.51
Solyc01g005010.4	SL4.0ch01	38668	41605	+	protein XRI1-like (AHRD V3.3 *** A0A2I4FA04_9ROSI)	SG	SG	0.84	1.06	0.81	1.16	1.26	0.83
Solyc01g005020.3	SL4.0ch01	46201	59605	-	Salt Overly Sensitive 1	SG	SG	11.42	12.1	11.58	15.94	15.97	15.65
Solyc01g005030.4	SL4.0ch01	61650	69872	+	MAP kinase kinase kinase 1	TKL-Pl-1	PK	32.91	32.33	31.78	44.62	46.48	47.12
Solyc01g005040.3	SL4.0ch01	71406	72486	+	CASP-like protein (AHRD V3.3 *** A0A2G3CF58_CAPCH)	SG	SG	0.23	0.51	0.35	0.33	0.22	0.36
Solyc01g005050.4	SL4.0ch01	72958	73952	+	CASP-like protein (AHRD V3.3 --* A0A2G3CF58_CAPCH)	SG	SG	0	0	0	0	0	0
Solyc01g005060.3	SL4.0ch01	74282	76652	-	Zinc finger protein (AHRD V3.3 *** A0A200QDS5_9MAGN)	C2H2	TF	5.1	4.51	4.04	3.67	3.85	4.51
Solyc01g005070.3	SL4.0ch01	81067	82592	+	ENTH/ANTH/VHS superfamily protein (AHRD V3.3 *** AT1G68110.1)	SG	SG	0.11	0	0	0	0.05	0
Solyc01g005080.3	SL4.0ch01	82671	88556	-	65-kDa microtubule-associated protein 6 (AHRD V3.3 *** A0A2G2XSF2_CAPBA),Pfam:PF03999	SG	SG	15.08	15.71	15.67	22.54	21.9	23.15
Solyc01g005090.3	SL4.0ch01	98056	101750	-	Type I inositol polyphosphate 5-phosphatase 5 (AHRD V3.3 *-* IP5P5_ARATH)	SG	SG	0.24	0.2	0.41	0.25	0.39	0.58
Solyc01g005100.4	SL4.0ch01	106956	112521	-	2-oxoglutarate (2OG) and Fe(II)-dependent oxygenase superfamily protein (AHRD V3.3 *** AT1G68080.1)	SG	SG	7.83	7.43	7.7	9.57	11.45	10.95
Solyc01g005110.3	SL4.0ch01	114504	118362	+	Dolichol-phosphate mannosyltransferase-related protein (AHRD V3.3 *** A0A2U1LCX2_ARTAN)	SG	SG	11.72	10.72	12.29	10.18	9.66	11.43
Solyc01g005120.3	SL4.0ch01	119339	122563	-	Xyloglucan endotransglucosylase/hydrolase (AHRD V3.3 *** A0A2G3AYH1_CAPCH)	SG	SG	14.48	13.36	12.65	16.63	16.84	17.24
Solyc01g005130.2	SL4.0ch01	139504	140528	+	Zinc finger protein 1 (AHRD V3.3 *** A0A2G2XSH3_CAPBA)	SG	SG	41.3	42.4	46.37	52.33	48.25	49.78
Solyc01g005140.3	SL4.0ch01	141845	143966	-	Cytochrome b561/ferric reductase transmembrane (AHRD V3.3 *** A0A2U1MNP8_ARTAN)	SG	SG	210.38	193.78	210.38	210.42	218.17	204.18
Solyc01g005150.3	SL4.0ch01	146723	149066	-	Cytochrome b561/ferric reductase transmembrane protein family (AHRD V3.3 *** A0A2U1MNM8_ARTAN)	SG	SG	0.21	0.16	0.12	0.05	0.03	0.08
Solyc01g005160.4	SL4.0ch01	151978	153686	+	Avr9/Cf-9 rapidly elicited protein 1	SG	SG	7.02	7.05	8.33	2.34	3.92	3.3
Solyc01g005180.1	SL4.0ch01	161636	161911	-	protein LITTLE ZIPPER 3 (AHRD V3.3 *-* A0A2I4E2N9_9ROSI)	SG	SG	0	0	0	0	0	0
Solyc01g005210.4	SL4.0ch01	157812	183358	+	Trehalose-6-phosphate synthase (AHRD V3.3 *** E5GC29_CUCME)	SG	SG	14.1	14.06	14.22	18	18.65	18.08
Solyc01g005220.3	SL4.0ch01	187605	194678	+	MACPF domain-containing protein (AHRD V3.3 *** A0A2G3AYJ5_CAPCH)	SG	SG	19.55	19.57	19.11	14.27	14.77	14.44
Solyc01g005230.4	SL4.0ch01	195535	197081	+	S-adenosyl-L-methionine-dependent methyltransferases superfamily protein (AHRD V3.3 *** A0A2U1QHF5_ARTAN)	SG	SG	0.05	0.3	0.37	1.06	1.04	0.94
Solyc01g005240.4	SL4.0ch01	199609	205724	+	Aspartokinase (AHRD V3.3 *** A0A2I4FQZ8_9ROSI)	SG	SG	24.61	23.44	24.65	26.37	27.76	28.56
Solyc01g005250.4	SL4.0ch01	205700	209112	-	Aspartate-semialdehyde dehydrogenase (AHRD V3.3 *** A0A2G3AYJ3_CAPCH)	SG	SG	25.46	25.68	25.6	28.98	28.72	30.21
Solyc01g005253.1	SL4.0ch01	209741	212916	+	Sec14p-like phosphatidylinositol transfer family protein (AHRD V3.3 *** A0A1Y1I4L4_KLENI)	SG	SG	4.09	4.23	4.81	4.15	3.81	4.9
Solyc01g005257.1	SL4.0ch01	213990	217456	-	Sec14p-like phosphatidylinositol transfer family protein (AHRD V3.3 *** A0A1Y1I4L4_KLENI)	SG	SG	7.21	6.24	6.16	5.87	6.68	6.39
Solyc01g005280.3	SL4.0ch01	218705	221488	-	Sec14p-like phosphatidylinositol transfer family protein (AHRD V3.3 *** A0A1Y1I4L4_KLENI)	SG	SG	0.89	0.49	0.82	0.38	0.7	0.91
Solyc01g005290.4	SL4.0ch01	222994	225658	-	Sec14p-like phosphatidylinositol transfer family protein (AHRD V3.3 *** A0A1Y1I4L4_KLENI)	SG	SG	20.02	16.86	20.04	38.44	40.2	39.39
Solyc01g005300.4	SL4.0ch01	230694	235767	+	Adagio-like protein 1 (AHRD V3.3 *** A0A1U8H9V5_CAPAN)	SG	SG	16.98	16.63	15.89	23.74	22.91	24.86
Solyc01g005310.3	SL4.0ch01	234617	239942	-	Dynamin (AHRD V3.3 *** E5GB64_CUCME)	SG	SG	0	0.03	0.05	0	0.03	0.04
Solyc01g005320.2	SL4.0ch01	240417	242630	-	3-oxo-5-alpha-steroid 4-dehydrogenase (DUF1295) (AHRD V3.3 *** O81042_ARATH)	SG	SG	0.11	0.29	0	0.21	0.36	0.04
Solyc01g005330.3	SL4.0ch01	246265	251052	-	Microtubule-associated protein 70 (AHRD V3.3 *** A0A200QNX4_9MAGN)	SG	SG	15.31	16.86	15.81	19.87	20.02	17.8
Solyc01g005340.3	SL4.0ch01	255052	259718	-	Ankyrin repeat-containing protein (AHRD V3.3 *** A0A2G2XSI9_CAPBA)	SG	SG	25.68	24.41	24.9	28.91	30.44	30.51
Solyc01g005350.4	SL4.0ch01	262224	269870	-	S-adenosyl-L-methionine-dependent methyltransferases superfamily protein (AHRD V3.3 *** A0A2U1QHF5_ARTAN)	SG	SG	0	0	0	0	0	0
Solyc01g005360.4	SL4.0ch01	272007	273422	+	S-adenosyl-L-methionine-dependent methyltransferases superfamily protein (AHRD V3.3 *** A0A2U1QHF5_ARTAN)	SG	SG	0	0	0	0	0	0
Solyc01g005370.3	SL4.0ch01	274225	275151	+	Calcium-dependent protein kinase (AHRD V3.3 *-* CDPK_DAUCA)	SG	SG	45.4	41.76	45.64	46.82	47.61	50.95
Solyc01g005380.3	SL4.0ch01	275631	280186	+	Histone-lysine N-methyltransferase setd3 (AHRD V3.3 *** A0A1J3D0A4_NOCCA)	SET	TR	4.93	5.07	5.16	6.07	6.06	5.97
Solyc01g005390.3	SL4.0ch01	290027	291960	+	Nudix hydrolase (AHRD V3.3 *** A0A2U1MBD3_ARTAN)	SG	SG	8.03	7.18	7.01	3.89	5.17	4.82
Solyc01g005400.3	SL4.0ch01	293989	297571	+	Caleosin (AHRD V3.3 *** A0A200QL80_9MAGN)	SG	SG	14.04	14.12	14.14	22.75	23.22	21.94
Solyc01g005410.4	SL4.0ch01	300599	303991	+	Caleosin (AHRD V3.3 *** A0A200QL80_9MAGN)	SG	SG	11.39	12.24	12.58	6.59	6.82	7.1
Solyc01g005420.2	SL4.0ch01	307514	308340	-	C2 calcium-dependent membrane targeting (AHRD V3.3 *-* A0A2U1LLL4_ARTAN)	SG	SG	3.98	4.53	5.39	0.71	1.17	1.76
Solyc01g005430.3	SL4.0ch01	312643	317544	+	Plant ubx domain-containing protein 2 (AHRD V3.3 *** A0A1J6HWL3_NICAT)	SG	SG	10.67	9.72	11.63	10.51	10.19	9.42
Solyc01g005440.4	SL4.0ch01	322878	326403	+	Jasmonate ZIM-domain protein 2 (AHRD V3.3 *** B3Y562_TOBAC)	Tify	TF	34.11	31.85	31.53	35.19	36.73	35.64
Solyc01g005450.3	SL4.0ch01	328769	331460	-	F-box protein SKIP28 (AHRD V3.3 *** A0A2I4F4P9_9ROSI)	SG	SG	1.47	2.14	1.83	2.14	2.25	2.24
Solyc01g005460.4	SL4.0ch01	331891	334829	-	Dynein light chain (AHRD V3.3 *** A0A1U8EJW7_CAPAN)	SG	SG	0.08	0	0.06	0.08	0.03	0.07
Solyc01g005470.3	SL4.0ch01	336620	338923	-	protein PLANT CADMIUM RESISTANCE 2-like (AHRD V3.3 *** A0A1U8ETE7_CAPAN)	SG	SG	4.64	4.6	4.49	1.58	2.38	2.28
Solyc01g005480.3	SL4.0ch01	346507	350415	+	transmembrane protein%2C putative (DUF677) (AHRD V3.3 *** AT3G19330.4)	SG	SG	2.69	2.94	2.91	3.16	2.68	3.53
Solyc01g005490.3	SL4.0ch01	351395	354021	-	IAA-amino acid hydrolase ILR1 (AHRD V3.3 *** A0A2G2WJJ8_CAPBA)	SG	SG	20.96	19.57	20.55	19.39	16.86	18.09
Solyc01g005500.3	SL4.0ch01	358202	359953	+	NAD(P)-binding Rossmann-fold superfamily protein (AHRD V3.3 *** A0A2U1PL19_ARTAN),Pfam:PF13561	SG	SG	20.74	22.3	22.9	10.14	10.18	11.15
Solyc01g005510.3	SL4.0ch01	360283	362450	-	L-ascorbate oxidase homolog (AHRD V3.3 *** Q6UN75_TOBAC)	SG	SG	0.04	0.04	0.04	0.05	0.11	0.09
Solyc01g005520.4	SL4.0ch01	363368	366130	+	Protein LOW PSII ACCUMULATION 1, chloroplastic (AHRD V3.3 *-* A0A1J3E7D8_NOCCA)	SG	SG	11.16	12.09	9.68	15.28	15.74	15.37
Solyc01g005530.3	SL4.0ch01	367922	369142	-	nuclear polyadenylated RNA-binding protein (AHRD V3.3 *** AT3G13480.2)	SG	SG	3.9	5.46	4.2	4.91	4.69	5.09
Solyc01g005540.4	SL4.0ch01	373209	383834	-	Lysine--tRNA ligase (AHRD V3.3 *** A0A1U8HGH5_CAPAN)	SG	SG	2.84	2.33	2.73	3.61	3.12	3.28
Solyc01g005550.3	SL4.0ch01	395748	398893	+	DUF239 domain-containing protein/DUF4409 domain-containing protein (AHRD V3.3 *** A0A1Q3BKR6_CEPFO)	SG	SG	30.31	29.4	29.37	34.81	37.11	37.66
Solyc01g005560.3	SL4.0ch01	407818	412751	+	Isocitrate dehydrogenase [NADP] (AHRD V3.3 *** A0A2G3BR90_CAPCH)	SG	SG	86.03	86.67	85.85	75.91	76.22	77.88
Solyc01g005570.4	SL4.0ch01	414172	416436	-	hypothetical protein (DUF1639) (AHRD V3.3 *** AT1G55340.1)	SG	SG	20.18	20.15	20.23	19.47	20.41	19.74
Solyc01g005580.2	SL4.0ch01	419691	421725	-	hypothetical protein (DUF1639) (AHRD V3.3 *** AT1G55340.1)	SG	SG	71.13	70.08	72.07	71.73	71.21	68.48
Solyc01g005590.2	SL4.0ch01	428897	429319	+	Unknown protein	SG	SG	20.4	13.6	19.06	12.24	11.44	13.56
Solyc01g005600.4	SL4.0ch01	432217	438370	-	5'-adenylylsulfate reductase-like 5 (AHRD V3.3 *** A0A2G2W4X9_CAPBA)	SG	SG	52.94	50.77	50.22	57.19	58.59	57
Solyc01g005610.4	SL4.0ch01	439669	442408	+	GDSL esterase/lipase (AHRD V3.3 *** A0A2G3AJV6_CAPAN)	SG	SG	0	0	0.03	0	0	0
Solyc01g005620.3	SL4.0ch01	442576	447154	-	oxoglutarate/malate translocator	SG	SG	67.68	67.71	66.42	75.99	80.1	79.57
Solyc01g005630.3	SL4.0ch01	456936	457640	+	Ethylene-responsive transcription factor (AHRD V3.3 *** A0A2G3BR89_CAPCH)	AP2/ERF-ERF	TF	0	0	0	0	0	0
Solyc01g005640.4	SL4.0ch01	458828	465824	+	Histidine-tRNA ligase (AHRD V3.3 *** A0A1I9LTH3_ARATH)	SG	SG	15.65	15.59	15.86	18.91	19.1	18.85
Solyc01g005650.3	SL4.0ch01	466710	468308	-	RBR-type E3 ubiquitin transferase (AHRD V3.3 *** A0A2G2W4Q8_CAPBA)	SG	SG	0.05	0	0	0	0	0
Solyc01g005660.3	SL4.0ch01	471331	473227	+	R2R3MYB transcription factor 5	MYB	TF	1.13	0.77	0.95	0.74	0.38	0.41
Solyc01g005670.3	SL4.0ch01	476234	478863	+	BTB/POZ domain-containing protein (AHRD V3.3 *** A0A2I0X876_9ASPA)	SG	SG	8.35	8.85	8.22	9.71	9.45	10.53
Solyc01g005680.4	SL4.0ch01	483723	488548	+	Cytokinin riboside 5'-monophosphate phosphoribohydrolase (AHRD V3.3 *** A0A2I4FSE2_9ROSI)	SG	SG	0.09	0	0.26	0.12	0.08	0.04
Solyc01g005690.3	SL4.0ch01	489840	491622	-	Calcium ion binding protein (AHRD V3.3 *** A0A2U1KGE3_ARTAN)	SG	SG	40.02	33.9	38.31	47.96	50.14	47.75
Solyc01g005700.3	SL4.0ch01	492130	496122	-	Transposase, MuDR, MULE transposase domain protein (AHRD V3.3 *** A0A2U1N7R9_ARTAN)	SG	SG	8.01	7.89	7.94	8.48	8.61	8.62
Solyc01g005710.2	SL4.0ch01	497700	498303	+	Hcr9-Avr9-hir2 (AHRD V3.3 *-* Q3T7E8_SOLHA)	SG	SG	0	0	0	0.58	0.13	0
Solyc01g005720.3	SL4.0ch01	498448	500715	+	NL0D (AHRD V3.3 *** Q9ZS82_SOLLC)	SG	SG	0.29	0.24	0.25	0.36	0.28	0.04
Solyc01g005730.3	SL4.0ch01	501887	504760	+	NL0C (AHRD V3.3 *** Q9ZS83_SOLLC)	SG	SG	5.86	5.69	5.97	5.57	5.5	6.19
Solyc01g005740.3	SL4.0ch01	505183	505667	-	Unknown protein	SG	SG	20.68	18.45	21.32	17.46	22.29	15.43
Solyc01g005750.1	SL4.0ch01	506309	506636	+	Lipoxygenase (AHRD V3.3 *-* O49878_SOLLC)	SG	SG	0	0.56	0	0	0	0.3
Solyc01g005760.3	SL4.0ch01	507706	510612	+	NL0D (AHRD V3.3 *** Q9ZS82_SOLLC)	SG	SG	76.6	76.26	73.59	80.97	80.46	78.33
Solyc01g005770.3	SL4.0ch01	511230	511565	-	Unknown protein	SG	SG	0.49	0.82	2.54	0.35	1.92	2.02
Solyc01g005780.1	SL4.0ch01	513051	515357	+	NL0E (AHRD V3.3 *** Q9ZS81_SOLLC)	SG	SG	0.14	0.24	0.41	0.46	0.42	0.25
Solyc01g005783.1	SL4.0ch01	515680	515944	+	Unknown protein	SG	SG	4.65	2.76	4.3	3.11	6.39	5.13
Solyc01g005787.1	SL4.0ch01	516033	516442	+	Unknown protein	SG	SG	8.82	11.13	10.64	10.9	10.63	10.67
Solyc01g005790.1	SL4.0ch01	516825	518201	-	Pentatricopeptide repeat (AHRD V3.3 *** A0A200QH82_9MAGN)	SG	SG	7.64	7.23	7.58	8.37	11.31	10.02
Solyc01g005800.3	SL4.0ch01	523896	526595	-	Calmodulin binding protein (AHRD V3.3 *** A0A2K3N563_TRIPR)	SG	SG	2.04	3.04	2.25	1.92	1.88	1.58
Solyc01g005810.3	SL4.0ch01	541549	545969	+	Protein MAK16 homolog (AHRD V3.3 *** A0A2G3DEE9_CAPCH)	SG	SG	39.18	40.13	40.86	54.14	54	54.32
Solyc01g005820.4	SL4.0ch01	548730	552971	+	Serine/arginine-rich-splicing factor SCL30A (AHRD V3.3 *** A0A0M9UMR8_NICAT)	SG	SG	75.28	76.1	74.49	68.91	73.78	71.55
Solyc01g005830.4	SL4.0ch01	576643	582351	+	Glucan endo-1,3-beta-glucosidase 4 (AHRD V3.3 *-* A0A2G2XNZ6_CAPBA)	SG	SG	1.73	1.23	0.95	1.57	1.65	1.41
Solyc01g005840.3	SL4.0ch01	583085	586118	+	Ubiquitin conjugating enzyme (AHRD V3.3 *** W7U085_9STRA)	SG	SG	11.84	12.67	12.51	11.71	10.56	10.47
Solyc01g005850.2	SL4.0ch01	586750	587637	+	Extensin-like protein Dif54 (AHRD V3.3 *-* Q43505_SOLLC)	SG	SG	0.28	0.31	0.53	0.4	0.36	0.11
Solyc01g005860.2	SL4.0ch01	588304	591218	-	Unknown protein	SG	SG	0.17	0.22	0.26	0.16	0.17	0.2
Solyc01g005870.3	SL4.0ch01	592857	595217	-	Cf-like protein (AHRD V3.3 *** A0A140GMU3_SOLLC)	SG	SG	0.14	0.04	0.2	0.4	0.58	0.41
Solyc01g005880.1	SL4.0ch01	596561	597604	+	Extensin-like protein Dif10 (AHRD V3.3 *-* Q43504_SOLLC)	SG	SG	0	0	0	0	0	0
Solyc01g005890.1	SL4.0ch01	599174	600090	+	extensin-2-like (AHRD V3.3 *-* XP_019069150.1)	SG	SG	0	0	0	0	0	0
Solyc01g005900.2	SL4.0ch01	601207	605068	-	Transferase (AHRD V3.3 *** A0A200Q1C0_9MAGN)	SG	SG	6.32	6.45	6.61	5.24	6.46	6.29
Solyc01g005910.3	SL4.0ch01	605803	609744	+	Acid phosphatase/vanadium-dependent haloperoxidase-related protein (AHRD V3.3 *** A0A2U1NM03_ARTAN)	SG	SG	23.46	22.67	22.91	24.62	24.23	24.04
Solyc01g005920.3	SL4.0ch01	611660	613377	-	Amino acid/polyamine transporter I (AHRD V3.3 *** A0A200RCI7_9MAGN)	SG	SG	8.95	9.73	8.56	8.42	7.8	6.79
Solyc01g005930.3	SL4.0ch01	617317	621361	+	Lipase/lipooxygenase%2C PLAT/LH2 family protein (AHRD V3.3 *** AT1G55280.2)	SG	SG	18.13	18.94	19.37	22.48	23.46	23.35
Solyc01g005940.4	SL4.0ch01	624715	627944	+	Phytoene synthase, chloroplastic (AHRD V3.3 *** A0A2G3DEK5_CAPCH),Pfam:PF00494	SG	SG	0.03	0	0.03	0.07	0	0
Solyc01g005950.4	SL4.0ch01	628224	635544	-	Serine/threonine-protein phosphatase (AHRD V3.3 *** A0A2G3DEI1_CAPCH)	SG	SG	13.62	13.54	13.01	17.02	16.69	17.74
Solyc01g005960.3	SL4.0ch01	636344	643757	+	RNA helicase DEAD1	SG	SG	13.22	13.72	13.76	15.77	15.91	15.89
Solyc01g005970.3	SL4.0ch01	652435	657845	+	F-box/kelch-repeat protein (AHRD V3.3 *** A0A1U8GYH7_CAPAN)	SG	SG	4.57	5.1	4.51	6.28	6.59	6.18
Solyc01g005980.4	SL4.0ch01	660387	662476	-	transmembrane protein%2C putative (Protein of unknown function%2C DUF538) (AHRD V3.3 *** AT5G19860.1)	SG	SG	8.5	7.21	7.99	7.65	6.1	6.98
Solyc01g005985.1	SL4.0ch01	663606	665382	-	Bifunctional inhibitor/lipid-transfer protein/seed storage 2S albumin superfamily protein, putative (AHRD V3.3 *** A0A061GSH0_THECC)	SG	SG	0.32	0.31	0.16	0.4	0.27	0.11
Solyc01g006000.3	SL4.0ch01	673274	679768	+	GPI mannosyltransferase 2 (AHRD V3.3 *** A0A2G3DEG8_CAPCH)	SG	SG	8.76	9.05	9.1	12.21	10.32	10.83
Solyc01g006010.3	SL4.0ch01	681051	688851	+	Branchpoint-bridging protein (AHRD V3.3 *-* A0A1J3JYE2_NOCCA)	SG	SG	6.52	6.71	6.25	7.66	7.49	7.66
Solyc01g006020.4	SL4.0ch01	689410	692256	-	BnaCnng41690D protein (AHRD V3.3 *** A0A078JEK8_BRANA)	SG	SG	14.03	13.63	13.99	15.04	14.14	14.88
Solyc01g006040.3	SL4.0ch01	723500	737443	-	E3 ubiquitin protein ligase (AHRD V3.3 *** A0A2I4FSG3_9ROSI)	SG	SG	5.67	5.49	5.59	6.3	6.82	7.09
Solyc01g006050.2	SL4.0ch01	739636	741029	-	transmembrane protein 45B-like (AHRD V3.3 *** A0A2I4DQK0_9ROSI)	SG	SG	9.97	7.6	8.37	3.97	4.11	5.02
Solyc01g006055.1	SL4.0ch01	747554	748217	+	Dirigent protein (AHRD V3.3 *** K4ASH2_SOLLC)	SG	SG	0	0	0	0	0	0
Solyc01g006080.2	SL4.0ch01	756619	759819	-	Plant/protein (DUF789) (AHRD V3.3 *** Q8LF98_ARATH)	SG	SG	0	0	0	0	0	0
Solyc01g006090.3	SL4.0ch01	763833	765269	+	Eukaryotic rRNA processing (AHRD V3.3 *** A0A2U1PZE8_ARTAN)	SG	SG	6.18	7.75	8.45	6.79	7.47	7.03
Solyc01g006100.4	SL4.0ch01	766314	774402	-	cytosine-5 DNA methyltransferase1L	SG	SG	0.07	0.03	0.01	0.04	0.1	0.02
Solyc01g006110.3	SL4.0ch01	776098	781893	-	PP2A regulatory subunit TAP46 (AHRD V3.3 *** A0A2G2XNB2_CAPBA)	SG	SG	48.31	46.86	50.46	52.18	54.6	55.13
Solyc01g006120.4	SL4.0ch01	785604	793974	+	Protein kinase family protein (AHRD V3.3 *** A0A2U1M4N4_ARTAN)	CK1_CK1-Pl	PK	39.5	40.21	39.39	45.81	45.31	46.14
Solyc01g006130.4	SL4.0ch01	795025	799370	+	DnaJ/Hsp40 cysteine-rich domain superfamily protein (AHRD V3.3 *-* AT2G34860.2)	SG	SG	6.18	6.45	6.11	10.91	9.69	8.25
Solyc01g006140.4	SL4.0ch01	798926	803433	-	CDT1-like protein a, chloroplastic (AHRD V3.3 *** A0A2I4F6Q2_9ROSI)	SG	SG	0.05	0.06	0.06	0.03	0.13	0.06
Solyc01g006150.3	SL4.0ch01	807080	812172	-	Cation efflux protein (AHRD V3.3 *** A0A200PY73_9MAGN)	SG	SG	3.39	3.66	3.24	2.49	2.5	2.88
Solyc01g006160.3	SL4.0ch01	815648	817914	-	60S acidic ribosomal protein P1 (AHRD V3.3 *** A0A2G2W8Q0_CAPBA),Pfam:PF00428	SG	SG	149.57	148.21	140.6	147.1	146.27	143.23
Solyc01g006170.4	SL4.0ch01	818692	819832	-	Eukaryotic rRNA processing (AHRD V3.3 *** A0A2U1PZE8_ARTAN)	SG	SG	39.26	43.85	38.08	38.87	39.1	40.12
Solyc01g006180.4	SL4.0ch01	822399	828240	-	P-loop containing nucleoside triphosphate hydrolases superfamily protein (AHRD V3.3 *** A0A2U1MH74_ARTAN)	SG	SG	5.07	4.44	4.53	5.03	5.04	5.87
Solyc01g006190.3	SL4.0ch01	828707	833622	-	E3 ubiquitin-protein ligase (AHRD V3.3 *** A0A1U8H1Q2_CAPAN)	SG	SG	49.21	45.2	47.57	55.42	53.04	56.82
Solyc01g006200.3	SL4.0ch01	839587	842600	+	Unknown protein	SG	SG	16.23	15.51	16.3	22.01	22.78	22.73
Solyc01g006210.4	SL4.0ch01	843159	847440	-	Non-structural maintenance of chromosomes element 1 (AHRD V3.3 *** A0A200Q0A2_9MAGN)	SG	SG	0.38	0.41	0.31	0.44	0.28	0.32
Solyc01g006220.3	SL4.0ch01	848802	860098	-	histone-lysine N-methyltransferase ASHH3 (AHRD V3.3 *** A0A1S4DKJ0_TOBAC)	SET	TR	0.72	0.57	0.63	0.45	0.53	0.52
Solyc01g006230.3	SL4.0ch01	862697	868804	+	Cysteine protease (AHRD V3.3 *** A0A2G3AHQ7_CAPAN)	SG	SG	38.21	37.49	39.43	45.18	48.19	46.3
Solyc01g006240.3	SL4.0ch01	869849	870878	-	Inactive protein restricted tev movement 1 (AHRD V3.3 *** A0A314KP80_NICAT)	SG	SG	0.32	0.62	0.28	0	0.16	0.47
Solyc01g006250.2	SL4.0ch01	871362	873923	-	F-box protein (AHRD V3.3 *** A0A2G3AHK9_CAPAN)	SG	SG	4.4	4.03	4.63	4.64	4.25	3.95
Solyc01g006260.4	SL4.0ch01	878399	879674	+	Ribonuclease P/MRP protein subunit POP5 (AHRD V3.3 *** A0A200Q6K4_9MAGN)	SG	SG	5.99	5.8	6.02	4.61	4.93	4.49
Solyc01g006270.2	SL4.0ch01	883631	884344	-	Unknown protein	SG	SG	0	0	0	0	0	0
Solyc01g006280.3	SL4.0ch01	883730	890609	+	Formate--tetrahydrofolate ligase (AHRD V3.3 *** A0A2G3DED7_CAPCH)	SG	SG	20.34	21.11	21.08	18.64	18.47	19.28
Solyc01g006290.4	SL4.0ch01	894318	897161	+	Peroxidase (AHRD V3.3 *** K4ASJ5_SOLLC)	SG	SG	1.99	1.83	1.53	0.37	0.54	0.24
Solyc01g006300.3	SL4.0ch01	898439	901295	-	LECEVI1A	SG	SG	2.13	1.79	1.96	6.96	5.99	6.8
Solyc01g006310.3	SL4.0ch01	907879	911106	+	Peroxidase (AHRD V3.3 *** K4ASJ7_SOLLC)	SG	SG	0	0	0	0	0	0
Solyc01g006320.4	SL4.0ch01	912527	913324	+	Late embryogenesis abundant (LEA) hydroxyproline-rich glycoprotein family (AHRD V3.3 *** Q9LJT9_ARATH)	SG	SG	12.77	14.64	11.29	11.06	8.7	8.53
Solyc01g006330.4	SL4.0ch01	918248	922538	+	Plastid-lipid associated protein PAP / fibrillin family protein (AHRD V3.3 *** A0A2U1MH95_ARTAN)	SG	SG	0.1	0.17	0.29	0.08	0.32	0.23
Solyc01g006340.3	SL4.0ch01	924053	927646	+	DEAD-box ATP-dependent RNA helicase 41 (AHRD V3.3 *** A0A2G3DEE5_CAPCH)	SG	SG	10.04	9.45	9.26	11.91	11.79	11.6
Solyc01g006350.4	SL4.0ch01	942190	960156	-	Callose synthase 1 (AHRD V3.3 *** A0A2G3AHL0_CAPAN)	SG	SG	10.91	11.65	11.01	13.74	13.86	13.74
Solyc01g006360.4	SL4.0ch01	963554	990475	-	Callose synthase 9 (AHRD V3.3 *** A0A2G3AHT3_CAPAN)	SG	SG	1.49	1.45	1.5	2.98	3.03	3
Solyc01g006370.3	SL4.0ch01	991516	1013901	-	Callose synthase (AHRD V3.3 *** K7PRK8_MAIZE)	SG	SG	2.92	3.06	3.16	3.24	3.48	3.11
Solyc01g006380.2	SL4.0ch01	1021110	1022677	+	RING-type E3 ubiquitin transferase (AHRD V3.3 *-* A0A2U1P546_ARTAN)	SG	SG	0	0	0.06	0	0	0
Solyc01g006390.2	SL4.0ch01	1025528	1026866	-	Pistil extensin like protein, partial CDS only (AHRD V3.3 *-* Q7DLN2_TOBAC)	SG	SG	0	0.07	0	0	0	0
Solyc01g006400.4	SL4.0ch01	1029053	1030812	-	Pistil extensin like protein, partial CDS only (AHRD V3.3 *-* Q7DLN2_TOBAC)	SG	SG	0.61	0.73	0.75	0.67	0.55	0.39
Solyc01g006410.4	SL4.0ch01	1032686	1033435	-	Pistil extensin like protein, partial CDS only (AHRD V3.3 *-* Q7DLN2_TOBAC)	SG	SG	0	0	0	0	0	0
Solyc01g006420.3	SL4.0ch01	1038166	1038651	+	Unknown protein	SG	SG	0	0	0	0	0	0
Solyc01g006430.3	SL4.0ch01	1040800	1042521	-	Fatty acid desaturase (AHRD V3.3 *** E7CCC0_9BRAS)	SG	SG	843.68	835.8	831.31	908.09	932.06	930.84
Solyc01g006440.2	SL4.0ch01	1054756	1060221	-	Protein NRT1/ PTR FAMILY 7.1 (AHRD V3.3 *** A0A1U8GXZ4_CAPAN)	SG	SG	0	0.02	0.02	0.04	0.12	0.05
Solyc01g006450.4	SL4.0ch01	1064403	1069837	+	Enoyl-[acyl-carrier-protein] reductase [NADH], chloroplastic (AHRD V3.3 *** A0A2G3DE80_CAPCH)	SG	SG	7.56	7.16	7.8	8.53	8.95	8.57
Solyc01g006460.3	SL4.0ch01	1071214	1074285	-	Non-structural maintenance of chromosomes element 4-like protein B (AHRD V3.3 *** A0A2G3DE98_CAPCH)	SG	SG	0.51	0.77	1.3	0.73	0.66	0.95
Solyc01g006480.3	SL4.0ch01	1080397	1084545	+	Alpha/beta-Hydrolases superfamily protein (AHRD V3.3 *** Q8GYI7_ARATH)	SG	SG	9.05	9.57	9.74	9.7	10.31	9.67
Solyc01g006490.4	SL4.0ch01	1087896	1093369	-	UPF0061 protein (AHRD V3.3 *** A0A2G2XP25_CAPBA)	SG	SG	13.3	14.01	13.41	15.47	15.23	14.49
Solyc01g006500.4	SL4.0ch01	1095657	1099347	-	Pentatricopeptide repeat-containing protein (AHRD V3.3 *** A0A2I0XE98_9ASPA)	SG	SG	8.26	8.26	9.15	9.69	11.13	10.8
Solyc01g006510.3	SL4.0ch01	1100167	1104497	+	sorbitol related enzyme	SG	SG	25.83	27.28	28.1	30.61	30.44	29.73
Solyc01g006520.3	SL4.0ch01	1105731	1109059	+	Receptor-like protein kinase (AHRD V3.3 *** A0A2U1PPA0_ARTAN)	RLK-Pelle_SD-2b	PK	4.74	4.99	5.41	5.12	5.5	5.98
Solyc01g006530.1	SL4.0ch01	1110866	1113283	+	Receptor-like protein kinase (AHRD V3.3 *** A0A2U1PPA0_ARTAN)	RLK-Pelle_SD-2b	PK	0.65	0.57	0.94	0.54	0.6	0.2
Solyc01g006540.4	SL4.0ch01	1119976	1130114	+	lipoxygenase C	SG	SG	199.61	193.95	199.26	440.54	444.76	446.65
Solyc01g006550.3	SL4.0ch01	1130793	1133376	-	Receptor-like protein Cf-9 homolog (AHRD V3.3 *** CF0_SOLLC)	SG	SG	21.06	21.45	23.09	27.31	27.73	28.13
Solyc01g006555.1	SL4.0ch01	1134814	1138802	-	Lipoxygenase (AHRD V3.3 *** C0KKU8_SOLLC)	SG	SG	0.02	0	0	0	0.02	0.02
Solyc01g006580.4	SL4.0ch01	1145049	1193363	-	2-oxoglutarate (2OG) and Fe(II)-dependent oxygenase superfamily protein (AHRD V3.3 *** A0A2U1LXD5_ARTAN)	SG	SG	0.06	0.03	0.02	0.16	0.18	0.11
Solyc01g006585.1	SL4.0ch01	1201430	1203297	+	2-oxoglutarate (2OG) and Fe(II)-dependent oxygenase superfamily protein (AHRD V3.3 *** A0A2U1LXD5_ARTAN)	SG	SG	0	0	0	0	0	0.16
Solyc01g006590.3	SL4.0ch01	1206887	1209143	-	Receptor-like protein kinase (AHRD V3.3 *** A0A2U1PPA0_ARTAN)	RLK-Pelle_SD-2b	PK	0	0	0	0	0	0.04
Solyc01g006600.3	SL4.0ch01	1210392	1217008	-	AMP-dependent synthetase/ligase (AHRD V3.3 *** A0A2U1PR62_ARTAN)	SG	SG	0.05	0.12	0.16	0	0	0
Solyc01g006610.2	SL4.0ch01	1218892	1221957	-	2-oxoglutarate (2OG) and Fe(II)-dependent oxygenase superfamily protein (AHRD V3.3 *** A0A2U1LXD5_ARTAN)	SG	SG	2.65	2.92	3.71	0	0.08	0.1
Solyc01g006620.3	SL4.0ch01	1226234	1228584	-	C2 calcium/lipid-binding plant phosphoribosyltransferase family protein (AHRD V3.3 *** A0A061DXG0_THECC)	SG	SG	0.21	0.19	0.24	0.45	0.55	0.33
Solyc01g006630.3	SL4.0ch01	1232464	1239756	-	NAD(P)-binding Rossmann-fold superfamily protein (AHRD V3.3 *** A0A2U1KNW2_ARTAN)	SG	SG	4.45	4.81	4.68	5.26	5.87	5.8
Solyc01g006640.1	SL4.0ch01	1244818	1253531	+	AMP-dependent synthetase/ligase (AHRD V3.3 *** A0A2U1PR62_ARTAN)	SG	SG	0	0	0	0	0	0
Solyc01g006650.2	SL4.0ch01	1254710	1258026	+	ETHYLENE INSENSITIVE 3-like 3 protein (AHRD V3.3 *** A0A2G3DES0_CAPCH)	EIL	TF	0.37	0.55	0.49	0.6	0.66	0.5
Solyc01g006660.3	SL4.0ch01	1260808	1264685	-	Subtilisin-like protease (AHRD V3.3 *** A0A2I0XJ46_9ASPA)	SG	SG	0.23	0.07	0.15	0.15	0.25	0.15
Solyc01g006670.2	SL4.0ch01	1267449	1269087	-	Glycosyltransferase (AHRD V3.3 *** A0A2I4H5S7_9ROSI)	SG	SG	48	50.97	49.2	62.22	62.71	65.94
Solyc01g006680.4	SL4.0ch01	1269435	1273742	-	2-oxoglutarate (2OG) and Fe(II)-dependent oxygenase superfamily protein (AHRD V3.3 *** A0A2U1NBL4_ARTAN)	Jumonji	TR	8.4	8.2	7.55	11.39	11.78	11.73
Solyc01g006690.4	SL4.0ch01	1276284	1279870	-	IRK-interacting protein (AHRD V3.3 *** A0A2I4FH54_9ROSI)	SG	SG	0.41	0.23	0.29	0.56	0.27	0.35
Solyc01g006700.3	SL4.0ch01	1286505	1294517	-	downstream neighbor of Son (AHRD V3.3 *** AT3G54750.4)	SG	SG	9.43	8.45	9.7	11.07	11.82	11.35
Solyc01g006710.4	SL4.0ch01	1295363	1309677	+	Helicase (AHRD V3.3 *** A0A200PRN8_9MAGN)	SG	SG	8.02	8.15	8.79	10.45	10.86	10.58
Solyc01g006720.4	SL4.0ch01	1310850	1318677	-	ABC transporter G family member 27 (AHRD V3.3 *** A0A2G2VCM9_CAPBA)	SG	SG	2.91	2.83	2.75	3.22	3.28	3.28
Solyc01g006730.4	SL4.0ch01	1337614	1341706	-	Calcium-dependent protein kinase (AHRD V3.3 *** B8QUH1_GOSHI)	CAMK_CDPK	PK	0.12	0.09	0.07	0.06	0	0.07
Solyc01g006740.4	SL4.0ch01	1345542	1349924	-	Sucrose-phosphatase (AHRD V3.3 *** Q84ZX6_SOLLC)	SG	SG	2.29	2.44	2.27	3.7	3.11	2.62
Solyc01g006750.2	SL4.0ch01	1352555	1353076	+	Unknown protein	SG	SG	0	0	0.18	0	0	0
Solyc01g006760.3	SL4.0ch01	1356987	1358206	-	Transmembrane protein (AHRD V3.3 *** Q9FT46_ARATH)	SG	SG	0	0	0	0	0	0
Solyc01g006770.2	SL4.0ch01	1359715	1362996	+	DUF604 domain-containing protein (AHRD V3.3 *** A0A1Q3CIC6_CEPFO)	SG	SG	0	0	0	0	0	0
Solyc01g006780.4	SL4.0ch01	1367276	1367899	-	Unknown protein	SG	SG	1.45	0.88	0.46	1.13	0.91	0.31
Solyc01g006790.3	SL4.0ch01	1368062	1368793	+	hypothetical protein (AHRD V3.3 *-* AT2G27180.1)	SG	SG	0.34	1.12	2.2	1.77	1.1	1.46
Solyc01g006800.4	SL4.0ch01	1372404	1379158	+	Methionine aminopeptidase 2 (AHRD V3.3 *** A0A2G3AXU8_CAPCH)	SG	SG	33.48	34.86	33.61	36.71	38.63	37.74
Solyc01g006810.4	SL4.0ch01	1380764	1385738	+	E3 ubiquitin-protein ligase RHF2A-like (AHRD V3.3 *** A0A2I4GY35_9ROSI)	SG	SG	2.38	2.59	2.82	3.17	3.49	3.2
Solyc01g006820.2	SL4.0ch01	1398236	1398998	-	Unknown protein	SG	SG	22.09	22.85	23.13	33.3	32.78	30.95
Solyc01g006830.3	SL4.0ch01	1406957	1409906	-	Protein WVD2-like 1 (AHRD V3.3 *** A0A2G3AXV0_CAPCH)	SG	SG	44.05	43.73	48.11	38.32	36.81	38.25
Solyc01g006840.3	SL4.0ch01	1418088	1421595	-	Calcium-dependent protein kinase (AHRD V3.3 *** B8QUH1_GOSHI)	CAMK_CDPK	PK	0	0	0.03	0	0	0
Solyc01g006845.1	SL4.0ch01	1421629	1423022	-	Unknown protein	SG	SG	0	0	0.07	0	0	0
Solyc01g006850.1	SL4.0ch01	1424883	1428176	+	Pentatricopeptide repeat (AHRD V3.3 *** A0A200Q9W7_9MAGN)	SG	SG	1.2	1.03	1.38	1.32	1.42	1.65
Solyc01g006860.3	SL4.0ch01	1430366	1434582	-	Co-chaperone, HscB-like protein (AHRD V3.3 *** A8IK66_CHLRE)	SG	SG	8.17	7.47	8.26	10.96	11.17	10.28
Solyc01g006870.4	SL4.0ch01	1438256	1446376	-	Polyketide cyclase/dehydrase/lipid transport superfamily protein (AHRD V3.3 *** F4K3U5_ARATH)	SG	SG	8.47	8.14	8.91	9.56	11.02	10
Solyc01g006880.4	SL4.0ch01	1449635	1464284	+	Histone-lysine N-methyltransferase ATXR7 (AHRD V3.3 *-* A0A2G3AXS4_CAPCH)	SET	TR	12.84	13.57	13.05	21.2	22.11	22.68
Solyc01g006890.3	SL4.0ch01	1472864	1478247	+	EEIG1/EHBP1 N-terminal domain (AHRD V3.3 *** A0A200Q9Q9_9MAGN)	SG	SG	1.33	1.46	1.44	1.44	1.65	1.08
Solyc01g006900.3	SL4.0ch01	1479876	1485363	-	MD-2-related lipid recognition domain-containing protein / ML domain-containing protein (AHRD V3.3 *** A0A2U1NF61_ARTAN)	SG	SG	103.99	101.35	103.84	123.24	125.83	125.72
Solyc01g006910.4	SL4.0ch01	1491924	1492676	-	RING/U-box superfamily protein (AHRD V3.3 *** A0A2U1MY73_ARTAN)	SG	SG	0	0	0	0	0	0
Solyc01g006920.4	SL4.0ch01	1496755	1499619	+	Pentatricopeptide repeat-containing protein (AHRD V3.3 *** A0A2G2XTB6_CAPBA)	SG	SG	1.15	1.34	1.66	1.72	1.86	1.8
Solyc01g006930.3	SL4.0ch01	1513360	1518819	+	Nuclear transcription factor Y subunit A-4 (AHRD V3.3 *** A0A2G2XTD6_CAPBA)	NF-YA	TF	13.14	13.9	13.12	17.54	17.76	18.03
Solyc01g006940.4	SL4.0ch01	1519412	1522313	+	RNA-binding protein CP33, chloroplastic (AHRD V3.3 *-* A0A1J3GQ27_NOCCA)	SG	SG	11.13	11.7	12.29	15.69	14.37	14.8
Solyc01g006950.3	SL4.0ch01	1523134	1525355	-	syntaxin-121-like (AHRD V3.3 *** A0A2I4H4W7_9ROSI)	SG	SG	63.78	63.69	66.52	37.27	34.82	37.57
Solyc01g006960.3	SL4.0ch01	1527321	1546718	-	Trafficking protein particle complex subunit 8 (AHRD V3.3 *** A0A1J3IJK6_NOCCA)	SG	SG	7.32	7.5	7.47	10.07	10.58	10.46
Solyc01g006970.4	SL4.0ch01	1548675	1558227	+	RNA helicase family protein (AHRD V3.3 *** A0A2U1PBZ9_ARTAN)	SG	SG	10.57	11.07	10.32	15.82	16.47	15.73
Solyc01g006980.4	SL4.0ch01	1558922	1562760	+	Malonyl CoA-acyl carrier protein transacylase containing protein, expressed (AHRD V3.3 *** Q10MS3_ORYSJ)	SG	SG	11.65	11.94	12.21	11.83	12.42	14.28
Solyc01g006990.4	SL4.0ch01	1563778	1565906	-	F-box family protein (AHRD V3.3 *** E5GBH4_CUCME)	SG	SG	35.52	34.09	36.36	42.65	40.74	40.31
Solyc01g007000.4	SL4.0ch01	1575259	1576633	+	RING-type E3 ubiquitin transferase (AHRD V3.3 *** Q3HLY8_CAPAN)	SG	SG	0.3	0.13	0.07	0.09	0.06	0.07
Solyc01g007010.2	SL4.0ch01	1578853	1580212	+	RING-type E3 ubiquitin transferase (AHRD V3.3 *** Q3HLY8_CAPAN)	SG	SG	0.06	0.2	0	0.09	0	0.14
Solyc01g007020.4	SL4.0ch01	1584207	1585704	-	RING-type E3 ubiquitin transferase (AHRD V3.3 *** Q3HLY8_CAPAN)	SG	SG	0.88	1.04	0.63	1.1	1.35	1.3
Solyc01g007030.3	SL4.0ch01	1589802	1590640	-	RING-type E3 ubiquitin transferase (AHRD V3.3 *** Q3HLY8_CAPAN)	SG	SG	0	0.44	0.68	0.14	0.29	0.23
Solyc01g007040.4	SL4.0ch01	1590652	1591332	-	RING-type E3 ubiquitin transferase (AHRD V3.3 *-* A0A2G3AY39_CAPCH)	SG	SG	0.12	0.27	0.28	0.52	0.24	0.43
Solyc01g007050.3	SL4.0ch01	1597117	1598373	-	RING-type E3 ubiquitin transferase (AHRD V3.3 *** A0A2G3AY50_CAPCH)	SG	SG	1.44	1.16	1.43	1.12	0.83	0.77
Solyc01g007060.3	SL4.0ch01	1601863	1607078	+	BTB/POZ domain-containing protein (AHRD V3.3 *** A0A2G3AY53_CAPCH)	SG	SG	10.16	10.5	10.24	8.91	10.61	9.52
Solyc01g007070.3	SL4.0ch01	1608843	1612313	-	BEL1-like homeodomain protein 3 (AHRD V3.3 *** A0A2G3AY56_CAPCH)	HB-BELL	TF	295.03	299.1	288.01	336.38	340.67	336.53
Solyc01g007080.3	SL4.0ch01	1636232	1641360	-	Aluminum-activated malate transporter (AHRD V3.3 *** A0A2U1PS47_ARTAN)	SG	SG	0	0	0	0	0	0
Solyc01g007090.1	SL4.0ch01	1656173	1660712	+	Aluminum-activated malate transporter (AHRD V3.3 *** A0A200Q9N0_9MAGN)	SG	SG	0	0	0	0	0	0
Solyc01g007100.3	SL4.0ch01	1660928	1665616	-	Digalactosyldiacylglycerol synthase 1, chloroplastic (AHRD V3.3 *** A0A1U8EIN3_CAPAN)	SG	SG	14.23	14.6	15.3	10.84	10.75	12.17
Solyc01g007110.3	SL4.0ch01	1667079	1670418	+	LRAT-like domain (AHRD V3.3 *** A0A200Q9S3_9MAGN)	SG	SG	52.62	51.94	50.1	54.76	56.26	57.12
Solyc01g007120.3	SL4.0ch01	1670548	1675647	-	Protein serine/threonine kinase (AHRD V3.3 *** F4J3A9_ARATH)	SG	SG	17.63	17.35	18.25	19.28	19.98	19.59
Solyc01g007130.3	SL4.0ch01	1683917	1687589	+	Receptor protein kinase (AHRD V3.3 *** A0A2R6R7M6_ACTCH)	RLK-Pelle_LRR-IX	PK	3.74	3.8	3.69	3.81	4.09	5.27
Solyc01g007140.3	SL4.0ch01	1690931	1710103	+	ARM repeat superfamily protein (AHRD V3.3 *** AT5G06350.2)	SG	SG	1.42	1.32	1.36	1.63	1.81	2.1
Solyc01g007150.3	SL4.0ch01	1718689	1728569	-	Coatomer subunit beta (AHRD V3.3 *** A0A1U8EGF1_CAPAN)	SG	SG	18.78	19.04	19.09	25.19	24.91	25.79
Solyc01g007160.4	SL4.0ch01	1735345	1740084	+	protein CHROMOSOME TRANSMISSION FIDELITY 7 (AHRD V3.3 *** A0A2I4GQF6_9ROSI)	SG	SG	0	0	0.1	0.02	0.03	0.02
Solyc01g007170.4	SL4.0ch01	1740931	1744017	-	C2 calcium/lipid-binding plant phosphoribosyltransferase family protein (AHRD V3.3 *** A0A061F065_THECC)	SG	SG	0.05	0.09	0.12	0	0.16	0
Solyc01g007180.3	SL4.0ch01	1748972	1752891	-	Spc97/Spc98 family of spindle pole body (SBP) component (AHRD V3.3 *** A0A2K3MUW2_TRIPR)	SG	SG	5.79	6.27	5.4	7.11	6.28	7.04
Solyc01g007190.3	SL4.0ch01	1776856	1777940	+	Unknown protein	SG	SG	31.21	30.29	26.93	26.13	32.05	33.41
Solyc01g007200.2	SL4.0ch01	1781109	1784757	+	Unknown protein	SG	SG	3.85	3.95	4.29	6.35	6.26	6.53
Solyc01g007210.3	SL4.0ch01	1785890	1787868	+	Unknown protein	SG	SG	1	0.78	0.62	0.77	0.9	0.69
Solyc01g007220.4	SL4.0ch01	1806504	1807569	+	Late embryogenesis abundant (LEA) hydroxyproline-rich glycoprotein family (AHRD V3.3 *** Q9SVC8_ARATH)	SG	SG	702.72	741.01	686.57	785.1	758.91	768.75
Solyc01g007230.4	SL4.0ch01	1811178	1812049	-	Late embryogenesis abundant (LEA) hydroxyproline-rich glycoprotein family (AHRD V3.3 *** A0A2U1KP17_ARTAN)	SG	SG	26.21	29.63	28.39	30.22	31.55	31.32
Solyc01g007240.3	SL4.0ch01	1813868	1814552	+	Late embryogenesis abundant (LEA) hydroxyproline-rich glycoprotein family (AHRD V3.3 *** O82294_ARATH)	SG	SG	0.48	0.4	0.55	0.52	0.47	0.99
Solyc01g007250.4	SL4.0ch01	1814888	1819393	-	U3 small nucleolar ribonucleoprotein imp4 (BRIX domain-containing protein) (AHRD V3.3 *** A0A166XUR7_9PEZI)	SG	SG	15.07	16.19	16.48	16.94	17.87	18.03
Solyc01g007260.3	SL4.0ch01	1825958	1829581	-	Double Clp-N motif-containing P-loop nucleoside triphosphate hydrolases superfamily protein (AHRD V3.3 *** A0A2U1KPR9_ARTAN)	SG	SG	0.77	0.3	0.71	0.62	0.71	0.56
Solyc01g007263.1	SL4.0ch01	1843000	1848114	+	Cytokinin riboside 5'-monophosphate phosphoribohydrolase (AHRD V3.3 *** A0A0A1WDM2_NICAT)	SG	SG	0	0.02	0.02	0	0	0
Solyc01g007267.1	SL4.0ch01	1852801	1855010	+	Pentatricopeptide repeat (AHRD V3.3 *** A0A200Q9X6_9MAGN)	SG	SG	7.36	6.69	5.79	9.79	7.7	8.75
Solyc01g007740.4	SL4.0ch01	1855423	1859884	-	2-Cys peroxiredoxin (AHRD V3.3 *** G1JT83_VITVI)	SG	SG	49.8	47.8	50.58	57.36	59.49	61.36
Solyc01g007750.3	SL4.0ch01	1863050	1864417	+	Mitochondrial transcription termination factor family protein (AHRD V3.3 *** O64685_ARATH)	mTERF	TR	9.79	10.34	12.07	10.75	12.5	11.51
Solyc01g007760.3	SL4.0ch01	1867792	1873201	+	Transcription factor E2FA (AHRD V3.3 *** A0A2G2XS87_CAPBA)	E2F-DP	TF	16.3	15.05	15.31	18.72	18.88	19.81
Solyc01g007770.2	SL4.0ch01	1878718	1879444	+	hypothetical protein (AHRD V3.3 *** AT5G06280.3)	SG	SG	101.99	95.44	104.26	77.02	89.78	86.09
Solyc01g007780.4	SL4.0ch01	1879369	1884087	-	HVA22-like protein (AHRD V3.3 *** A0A2G3AY13_CAPCH)	SG	SG	4.86	4.99	4.97	5.08	5.11	5.09
Solyc01g007790.4	SL4.0ch01	1891007	1900547	+	alpha/beta-Hydrolases superfamily protein (AHRD V3.3 *** AT3G11620.8)	SG	SG	3.8	3.9	3.98	4.91	4.5	5.05
Solyc01g007800.3	SL4.0ch01	1906920	1907812	+	ovate family protein 2	OFP	TF	0.18	0	0	0.4	0.27	0
Solyc01g007810.1	SL4.0ch01	1922699	1923595	-	ovate family protein 3	OFP	TF	0	0	0	0	0.09	0
Solyc01g007830.2	SL4.0ch01	1952522	1952945	-	Condensin complex subunit 2 (AHRD V3.3 *-* A0A2G3C0A3_CAPCH)	SG	SG	3.49	2.15	1.57	1.94	3.62	2.98
Solyc01g007840.3	SL4.0ch01	1957995	1959041	-	Polynucleotidyl transferase, ribonuclease H-like superfamily protein (AHRD V3.3 *** A0A2U1M9A7_ARTAN)	SG	SG	43.65	39.41	38.42	40.44	41.84	42.7
Solyc01g007850.2	SL4.0ch01	1962463	1965600	+	Pentatricopeptide repeat (AHRD V3.3 *** A0A200QMV9_9MAGN)	SG	SG	12.18	11.58	12.97	18.78	17.9	19.42
Solyc01g007860.3	SL4.0ch01	1969510	1973699	-	Ubiquitin-conjugating enzyme variant (AHRD V3.3 *** C8CP48_CITSI)	SG	SG	77.59	79.69	77.93	81.36	85.13	86.05
Solyc01g007870.3	SL4.0ch01	1983330	1984124	-	hypothetical protein (AHRD V3.3 *** AT5G06270.2)	SG	SG	20.47	17.57	15.63	11.39	9.95	6.6
Solyc01g007880.4	SL4.0ch01	1991992	2005613	-	Phosphatidylinositol 4-phosphate 5-kinase (AHRD V3.3 *-* D7KW77_ARALL)	SG	SG	1.7	1.51	1.87	2.46	2.16	1.94
Solyc01g007890.3	SL4.0ch01	2012496	2014065	-	Protein indeterminate-domain 5, chloroplastic (AHRD V3.3 *-* A0A2G3AYF3_CAPCH)	SG	SG	4.76	6.63	6.53	6.37	7.71	7.18
Solyc01g007900.4	SL4.0ch01	2045963	2053010	-	Tobamovirus multiplication protein 3 (AHRD V3.3 *** A0A2G3CF46_CAPCH)	SG	SG	9.19	9.66	9.49	10.86	12.31	12.23
Solyc01g007910.3	SL4.0ch01	2055159	2062925	+	succinyl-CoA ligase alpha 1 subunit	SG	SG	28.09	28.45	28.4	23.9	25.32	26.11
Solyc01g007920.2	SL4.0ch01	2064295	2067558	+	Isochorismatase-like (AHRD V3.3 *** A0A200QJT4_9MAGN)	SG	SG	23.5	21.31	21.48	29.98	27.86	28.7
Solyc01g007930.4	SL4.0ch01	2068016	2070786	-	F-box protein (AHRD V3.3 *** A0A2G2XSM3_CAPBA)	SG	SG	18.21	19.57	18.73	20.04	19.54	19.47
Solyc01g007940.4	SL4.0ch01	2073211	2078316	-	Alanine aminotransferase 2 (AHRD V3.3 *** A0A2G2YVW4_CAPAN)	SG	SG	4.52	3.97	3.99	1.77	1.44	1.54
Solyc01g007950.4	SL4.0ch01	2084904	2093249	-	Peroxidase (AHRD V3.3 *** K4ASZ3_SOLLC)	SG	SG	0.06	0.22	0.25	0.2	0.28	0.24
Solyc01g007960.3	SL4.0ch01	2100020	2102701	+	Cysteine-rich receptor-like protein kinase 2 (AHRD V3.3 *** A0A2G2YVX5_CAPAN)	RLK-Pelle_DLSV	PK	3.34	3.81	2.9	1.97	2.17	1.92
Solyc01g007970.2	SL4.0ch01	2104047	2107325	+	Cysteine-rich receptor-like protein kinase 2 (AHRD V3.3 *** A0A2G2YVX5_CAPAN)	RLK-Pelle_DLSV	PK	0.13	0.08	0.35	0.25	0.17	0.3
Solyc01g007980.4	SL4.0ch01	2111760	2114557	+	Cysteine-rich receptor-like protein kinase 2 (AHRD V3.3 *** A0A2G2YVX5_CAPAN)	RLK-Pelle_DLSV	PK	0.5	0.13	0.34	0.25	0.37	0.28
Solyc01g007990.4	SL4.0ch01	2120895	2123901	+	Cysteine-rich receptor-like protein kinase 2 (AHRD V3.3 *** A0A2G2XSC5_CAPBA)	RLK-Pelle_DLSV	PK	23.7	22.26	21.89	23.59	24.07	23.66
Solyc01g008000.3	SL4.0ch01	2125274	2129393	+	ADP-ribosylation factor (AHRD V3.3 *** A0A2U1LV56_ARTAN)	SG	SG	133.12	132.43	133	144.89	147.77	147.67
Solyc01g008010.3	SL4.0ch01	2130568	2135276	+	DUF220 domain-containing protein (AHRD V3.3 *** A0A1Q3AZ34_CEPFO)	SG	SG	5.52	4.94	5.72	4.97	4.83	5.2
Solyc01g008020.4	SL4.0ch01	2135241	2139503	-	Equilibrative nucleotide transporter 1 (AHRD V3.3 *** A0A2G3AYC6_CAPCH)	SG	SG	0.52	0.45	0.4	0.08	0.23	0.3
Solyc01g008040.1	SL4.0ch01	2146705	2148002	-	F-box protein (AHRD V3.3 *** A0A2K3P6V3_TRIPR)	SG	SG	0	0	0	0	0	0
Solyc01g008050.4	SL4.0ch01	2149317	2151450	+	TRICHOME BIREFRINGENCE-LIKE 27 (AHRD V3.3 *** A0A2U1P3B7_ARTAN)	SG	SG	0.42	0.51	0.62	0.17	0.11	0.14
Solyc01g008060.3	SL4.0ch01	2153058	2161317	+	Ribonuclease H (AHRD V3.3 *** A0A2U1P3J3_ARTAN)	SG	SG	11.5	11.16	11.19	12.39	12.16	11.85
Solyc01g008070.3	SL4.0ch01	2162301	2169344	+	Plant/MCA23-20 protein (AHRD V3.3 *** G7LJD0_MEDTR)	SG	SG	32.07	34.32	33.71	37.69	39.22	38.73
Solyc01g008080.3	SL4.0ch01	2170014	2172281	-	40S ribosomal protein S27 (AHRD V3.3 *** S8E0G1_9LAMI)	SG	SG	150.52	154.42	148.41	163.89	178.08	182.85
Solyc01g008090.4	SL4.0ch01	2174465	2176458	-	40S ribosomal protein S27 (AHRD V3.3 *** S8E0G1_9LAMI)	SG	SG	118.56	120.79	118.23	95.33	99.01	103.86
Solyc01g008100.3	SL4.0ch01	2179319	2183531	+	Transferring glycosyl group transferase (AHRD V3.3 *** Q8L9Q7_ARATH)	SG	SG	11.12	10.9	11.44	12.28	9.92	11.07
Solyc01g008110.4	SL4.0ch01	2191118	2193684	+	Cytochrome P450 (AHRD V3.3 *** A0A200R3Q9_9MAGN)	SG	SG	155.12	155.64	155.73	176.33	184.72	181.88
Solyc01g008120.4	SL4.0ch01	2195224	2213586	-	Histone acetyltransferase HAC12 (AHRD V3.3 *** A0A1U8E264_CAPAN)	TAZ	TR	9.15	9.39	9.32	11.95	12.48	12.88
Solyc01g008130.4	SL4.0ch01	2223654	2232457	+	Glutaredoxin-related protein (AHRD V3.3 *** A0A2U1PBW7_ARTAN)	SG	SG	2.96	3.03	2.83	2.97	3.17	3.3
Solyc01g008140.4	SL4.0ch01	2236239	2239838	-	Phytosulfokine receptor 1 (AHRD V3.3 *** A0A2G2YWA1_CAPAN)	RLK-Pelle_LRR-Xb-1	PK	45.78	45.12	46.56	52.47	52.06	50.97
Solyc01g008150.1	SL4.0ch01	2250793	2250942	-	Unknown protein	SG	SG	0.55	2.43	1.26	2.35	1.08	2.59
Solyc01g008160.4	SL4.0ch01	2253109	2254601	-	Protein SLOW GREEN 1, chloroplastic (AHRD V3.3 *** A0A2G2YVV0_CAPAN)	SG	SG	26.48	29.35	27.83	36.95	30.37	29.62
Solyc01g008170.3	SL4.0ch01	2257337	2261506	+	Zinc finger transcription factor 5	C3H	TF	26.83	27.7	28.46	29	31.05	31.91
Solyc01g008180.3	SL4.0ch01	2274967	2281574	-	Remorin (AHRD V3.3 *** A0A200QBN3_9MAGN)	SG	SG	4.15	4.17	4.02	3.28	4.13	3.79
Solyc01g008190.4	SL4.0ch01	2289920	2291678	+	INO80 complex subunit D-like (AHRD V3.3 *-* A0A2K3PJC0_TRIPR)	SG	SG	7.15	6.18	4.26	5.22	5.6	5.8
Solyc01g008200.3	SL4.0ch01	2295693	2296841	+	INO80 complex subunit D-like (AHRD V3.3 *-* A0A2I4G7W4_9ROSI)	SG	SG	10.87	11.12	13.29	10.95	11.02	7.27
Solyc01g008220.3	SL4.0ch01	2299064	2302317	-	UPF0664 stress-induced protein C29B12.11c (AHRD V3.3 *** A0A1J3H3L4_NOCCA)	SG	SG	0.66	0.65	0.64	0.94	0.77	0.84
Solyc01g008230.4	SL4.0ch01	2306777	2308073	-	TCP transcription factor 15	TCP	TF	87.46	95.1	91.21	122.62	128.96	131.73
Solyc01g008240.4	SL4.0ch01	2316569	2320787	-	Sugar transporter protein 9	SG	SG	0	0	0	0	0.02	0
Solyc01g008250.3	SL4.0ch01	2322472	2325265	-	Thioredoxin (AHRD V3.3 *** A0A2U1L6U5_ARTAN)	SG	SG	17.3	17.42	15.75	20.46	18.83	20
Solyc01g008260.4	SL4.0ch01	2327999	2331721	+	E2F-associated phosphoprotein (AHRD V3.3 *** A0A2I4ECY9_9ROSI)	SG	SG	10.55	10.52	10.98	12.8	12.53	13.52
Solyc01g008270.3	SL4.0ch01	2333291	2336924	+	Prefoldin subunit 5 (AHRD V3.3 *** B6TVU2_MAIZE)	SG	SG	19.88	21.2	19.16	22.79	24.42	23.94
Solyc01g008280.4	SL4.0ch01	2338929	2342711	+	Serine/threonine-protein phosphatase 2A activator (AHRD V3.3 *** A0A2G3AYA9_CAPCH)	SG	SG	26.4	27.71	28.56	30.25	30.75	31.39
Solyc01g008290.3	SL4.0ch01	2343954	2352279	+	Dihydroorotate dehydrogenase (quinone), mitochondrial (AHRD V3.3 *** A0A1U8E220_CAPAN)	SG	SG	3.27	3.49	3.16	3.87	3.46	3.9
Solyc01g008300.2	SL4.0ch01	2352392	2354345	-	HXXXD-type acyl-transferase family protein (AHRD V3.3 *** F4JBC7_ARATH)	SG	SG	4.21	2.66	3.01	1.93	1.57	0.8
Solyc01g008310.4	SL4.0ch01	2356492	2370102	-	Phenylalanine--tRNA ligase beta subunit (AHRD V3.3 *** A0A0G2HIH6_9PEZI)	SG	SG	18.54	19.16	18.33	24.84	24.49	24.71
Solyc01g008320.3	SL4.0ch01	2374818	2394375	+	Shoot gravitropism 2 (SGR2) protein (AHRD V3.3 *** A0A072UJS6_MEDTR)	SG	SG	9.68	8.95	9.33	11.77	11.63	11.2
Solyc01g008330.4	SL4.0ch01	2395943	2409161	+	Biotin carboxylase (AHRD V3.3 *** B5LAS7_CAPAN)	SG	SG	6.31	6.67	6.49	6.24	6.39	6.43
Solyc01g008340.3	SL4.0ch01	2410488	2418101	+	L19 ribosomal protein	SG	SG	5.85	5.97	5.35	6.36	6.22	6.13
Solyc01g008360.3	SL4.0ch01	2421897	2423840	+	RNA binding protein (AHRD V3.3 *** B3TLZ0_ELAGV)	SG	SG	43.3	38.98	40.99	42.72	38.85	38.84
Solyc01g008370.3	SL4.0ch01	2424883	2430739	-	26S proteasome non-ATPase regulatory subunit 7 (AHRD V3.3 *** A0A2G3AYA8_CAPCH)	SG	SG	63.66	61.65	62.44	74.99	76.8	74.52
Solyc01g008390.3	SL4.0ch01	2434837	2437364	-	Hcr9-OR2C (AHRD V3.3 *** Q4VSU3_SOLPI)	SG	SG	0	0	0	0	0	0
Solyc01g008400.3	SL4.0ch01	2433344	2440084	+	Unknown protein	SG	SG	16.8	17.99	18.24	16.94	18.16	18.15
Solyc01g008410.3	SL4.0ch01	2440519	2442943	-	Hcr9-OR2C (AHRD V3.3 *** Q4VSU3_SOLPI)	SG	SG	6.14	6.93	6.89	4.17	4.26	4.73
Solyc01g008420.3	SL4.0ch01	2452194	2459198	+	Protein DETOXIFICATION (AHRD V3.3 *** S6BP63_TOBAC)	SG	SG	6.95	7.34	7.39	6.63	7.69	6.49
Solyc01g008425.1	SL4.0ch01	2463809	2465096	-	Unknown protein	SG	SG	0	0	0	0	0	0
Solyc01g008440.3	SL4.0ch01	2469911	2476591	+	Calcium-dependent protein kinase (AHRD V3.3 *** B2KTB2_WHEAT)	CAMK_CDPK	PK	13.85	13.47	13.4	11.46	11.35	11.1
Solyc01g008450.1	SL4.0ch01	2484923	2485756	-	2Fe-2S ferredoxin (AHRD V3.3 *-* A0A2G3AI40_CAPAN)	SG	SG	0	0	0	0	0	0.12
Solyc01g008460.3	SL4.0ch01	2489428	2494425	-	2Fe-2S ferredoxin (AHRD V3.3 *** A0A2G3B9S5_CAPCH)	SG	SG	9.9	9.92	10.74	11.44	11.01	12.74
Solyc01g008470.3	SL4.0ch01	2495685	2501832	+	Translocation protein Sec62 (AHRD V3.3 *** A0A200QIN6_9MAGN)	SG	SG	3.89	3.58	4.63	3.73	3.4	4.02
Solyc01g008473.1	SL4.0ch01	2504419	2505108	+	Unknown protein	SG	SG	0	0	0	0	0	0
Solyc01g008475.1	SL4.0ch01	2506200	2506703	+	Unknown protein	SG	SG	0	0	0	0	0	0
Solyc01g008477.1	SL4.0ch01	2510338	2510679	+	Unknown protein	SG	SG	0	0	0	0	0	0
Solyc01g008479.1	SL4.0ch01	2512136	2512579	+	Unknown protein	SG	SG	0	0	0	0	0	0
Solyc01g008480.4	SL4.0ch01	2515371	2522690	+	Pentatricopeptide repeat (AHRD V3.3 *** A0A200Q273_9MAGN)	SG	SG	7.82	7.88	8.24	10.19	11.26	10.69
Solyc01g008490.4	SL4.0ch01	2525576	2530834	-	Nuclear transcription factor Y subunit A-7 (AHRD V3.3 *** A0A2G2XP63_CAPBA)	NF-YA	TF	9.36	8.87	9.06	10.36	10.59	10.15
Solyc01g008500.4	SL4.0ch01	2555804	2561498	+	Receptor-like protein kinase (AHRD V3.3 *** A0A2K3L8M9_TRIPR)	RLK-Pelle_LRK10L-2	PK	3.22	3.41	2.87	1.65	1.76	1.54
Solyc01g008510.3	SL4.0ch01	2565669	2566291	+	photosystem II 5 kDa protein, chloroplastic-like (AHRD V3.3 *-* A0A2I4GVV4_9ROSI)	SG	SG	84.58	87.49	85.88	54.19	47.14	51.64
Solyc01g008520.3	SL4.0ch01	2567965	2576984	+	Homolog of X-ray repair cross complementing 2 (XRCC2) (AHRD V3.3 *** A0A1P8BBF2_ARATH)	SG	SG	0.46	0.49	0.53	0.9	0.78	0.98
Solyc01g008530.3	SL4.0ch01	2578092	2584487	-	phenylacetaldehyde reductase 1	SG	SG	0.99	1.01	1.08	0.79	0.61	0.53
Solyc01g008540.4	SL4.0ch01	2585808	2591386	-	Cinnamoyl-CoA reductase 1 (AHRD V3.3 *** A0A2G2XPA3_CAPBA)	SG	SG	12.07	11.75	12.91	11.93	12.15	11.58
Solyc01g008550.4	SL4.0ch01	2593768	2597462	-	phenylacetaldehyde reductase 2	SG	SG	37.97	40.74	38.46	11.84	11.31	12.47
Solyc01g008560.3	SL4.0ch01	2603586	2611397	-	NAD kinase (AHRD V3.3 *** F2Z9R4_NICBE)	SG	SG	8.18	7.97	8.34	7.29	7.22	6.93
Solyc01g008570.1	SL4.0ch01	2616932	2618132	-	Receptor-like protein kinase (AHRD V3.3 *** A0A2K3N885_TRIPR)	RLK-Pelle_LRK10L-2	PK	0	0	0	0	0	0
Solyc01g008580.1	SL4.0ch01	2620222	2620777	-	Zinc transporter protein (AHRD V3.3 *** A5BDR3_VITVI)	SG	SG	0	0	0	0	0	0
Solyc01g008590.1	SL4.0ch01	2623481	2624020	+	Zinc transporter protein (AHRD V3.3 *-* A5BDR3_VITVI)	SG	SG	0	0	0	0	0	0
Solyc01g008600.4	SL4.0ch01	2632054	2636197	+	Zinc finger transcription factor 6	SG	SG	8.15	7.8	8.79	9.54	11.35	10.04
Solyc01g008610.4	SL4.0ch01	2641949	2643625	-	Glucan endo-1,3-beta-glucosidase (AHRD V3.3 *** E13D_TOBAC)	SG	SG	0	0	0	0	0	0.12
Solyc01g008620.4	SL4.0ch01	2647959	2649694	+	Glucan endo-1,3-beta-glucosidase (AHRD V3.3 *** A0A1U8FGD7_CAPAN)	SG	SG	44.84	42.6	48.09	31.78	35.74	36.5
Solyc01g008640.4	SL4.0ch01	2654390	2656158	+	Cytochrome (AHRD V3.3 *** A0A1U8F0H8_CAPAN)	SG	SG	0.23	0.15	0.21	0.07	0.05	0.16
Solyc01g008650.3	SL4.0ch01	2659303	2661696	-	Cytochrome (AHRD V3.3 *** A0A1U8F0H8_CAPAN)	SG	SG	0	0.04	0.12	0	0.2	0.12
Solyc01g008660.4	SL4.0ch01	2668880	2670129	-	F-box protein (AHRD V3.3 *** A0A2K3NCL9_TRIPR)	SG	SG	24.86	23.59	24.44	32.47	27.63	29.78
Solyc01g008670.4	SL4.0ch01	2677495	2680640	-	Cytochrome (AHRD V3.3 *** A0A1U8F0H8_CAPAN)	SG	SG	3	2.52	2.92	4.08	3.9	3.92
Solyc01g008680.4	SL4.0ch01	2684067	2686926	-	S2 self-incompatibility locus-linked pollen 3.2 protein (AHRD V3.3 *** Q7XAE8_PETIN)	SG	SG	5.29	6.32	6.17	7.94	7.53	7.75
Solyc01g008690.3	SL4.0ch01	2687723	2691785	-	GDP-mannose transporter (AHRD V3.3 *** A0A1B0VP09_ARATH)	SG	SG	0.14	0.13	0.02	0.17	0.04	0.14
Solyc01g008700.4	SL4.0ch01	2693860	2698736	-	MutS2 (AHRD V3.3 *** AT2G26840.1)	SG	SG	14.8	14.28	14.26	20.12	20.45	20.74
Solyc01g008710.5.1	SL4.0ch01	2702330	2705250	+	mannan endo-1,4-beta-mannosidase	SG	SG	827.87	811.47	845.57	2201.49	2221.02	2162.51
Solyc01g008720.2	SL4.0ch01	2707248	2710617	+	Mannan endo-1,4-beta-mannosidase 4 (AHRD V3.3 *** MAN4_SOLLC)	SG	SG	0	0	0	0.07	0	0
Solyc01g008730.3	SL4.0ch01	2712469	2721972	-	BZIP transcription factor (AHRD V3.3 *** E9N3N2_9POAL)	bZIP	TF	10.14	10.45	9.81	10.97	12.11	11.36
Solyc01g008740.2	SL4.0ch01	2724059	2729421	+	Calcium-dependent protein kinase (AHRD V3.3 *** B2KTB3_WHEAT)	CAMK_CDPK	PK	0	0.02	0	0	0	0
Solyc01g008760.4	SL4.0ch01	2737144	2741312	+	mediator-associated protein 2-like (AHRD V3.3 *** A0A1U8E6W4_CAPAN)	SG	SG	1.95	2.04	2.21	2.31	1.9	1.84
Solyc01g008770.3	SL4.0ch01	2744587	2762967	+	Rho GTPase-activating protein 7 (AHRD V3.3 *** A0A2G3DEM8_CAPCH)	SG	SG	3.61	3.73	3.68	4.38	4.18	4.37
Solyc01g008780.3	SL4.0ch01	2765247	2770450	+	Phospholipase A2 family protein (AHRD V3.3 *** AT4G29070.2)	SG	SG	37.37	40.51	37.39	40.82	42.06	42.19
Solyc01g008790.4	SL4.0ch01	2773650	2778485	+	Non-specific phospholipase C6 (AHRD V3.3 *** A0A2G3DF85_CAPCH)	SG	SG	2.43	2.25	2	3.92	3.24	3.42
Solyc01g008800.3	SL4.0ch01	2778190	2783871	-	Disease resistance protein (TIR-NBS-LRR class) (AHRD V3.3 *** F4KIC7_ARATH)	SG	SG	5.86	5.33	6.28	7.93	7.99	7.89
Solyc01g008810.3	SL4.0ch01	2784217	2787637	-	RING/U-box superfamily protein (AHRD V3.3 *** AT5G19430.6)	SG	SG	9.37	8.94	8.87	8.77	9.13	9.49
Solyc01g008820.3	SL4.0ch01	2791204	2797209	+	signal peptide peptidase-like (AHRD V3.3 *** A0A2I4FPX2_9ROSI)	SG	SG	20.53	21.63	20.25	19.62	20.16	20.18
Solyc01g008830.2	SL4.0ch01	2801560	2809793	+	L-ascorbate oxidase (AHRD V3.3 *** A0A2G3AI57_CAPAN)	SG	SG	0.54	0.52	0.43	0.6	0.56	0.58
Solyc01g008840.3	SL4.0ch01	2811606	2819484	+	COP9 signalosome complex subunit 2 (AHRD V3.3 *** A0A2G2XP81_CAPBA)	SG	SG	31.29	31.66	30.7	36.43	34.88	36.87
Solyc01g008850.3	SL4.0ch01	2825075	2831258	+	Non-specific serine/threonine protein kinase (AHRD V3.3 *** A0A2G2XP60_CAPBA)	CAMK_CAMKL-CHK1	PK	73.3	75.4	73.05	89.67	90.43	92.1
Solyc01g008860.1	SL4.0ch01	2833426	2835961	-	Protein kinase APK1B, chloroplastic (AHRD V3.3 *** A0A2G3B9K0_CAPCH)	RLK-Pelle_RLCK-VIIa-2	PK	0	0	0	0	0	0
Solyc01g008870.1	SL4.0ch01	2840055	2843003	-	Protein kinase APK1B, chloroplastic (AHRD V3.3 *** A0A2G3B9K0_CAPCH)	RLK-Pelle_RLCK-VIIa-2	PK	5.21	5.36	4.66	0.88	1.09	0.56
Solyc01g008880.3	SL4.0ch01	2848149	2848748	-	Solanum lycopersicum Cytokinin Response Factor 8	AP2/ERF-ERF	TF	0.55	0	0.16	0	0.13	0.32
Solyc01g008890.4	SL4.0ch01	2858697	2860258	-	Solanum lycopersicum Cytokinin Response Factor 3	AP2/ERF-AP2	TF	39.94	45.18	41.97	51.13	47.78	53.7
Solyc01g008900.4	SL4.0ch01	2869470	2874813	+	D-cysteine desulfhydrase 2, mitochondrial (AHRD V3.3 *** A0A2G3DF42_CAPCH)	SG	SG	1.82	1.83	2.13	1.74	2.13	2.22
Solyc01g008910.2	SL4.0ch01	2883303	2885190	+	Transcription factor GRAS (AHRD V3.3 *** A0A200QIE7_9MAGN)	GRAS	TF	10.97	11.61	11.61	9.66	9.32	10.14
Solyc01g008920.4	SL4.0ch01	2889156	2895150	+	NAD(P)-binding Rossmann-fold superfamily protein (AHRD V3.3 *** A0A2U1L7S8_ARTAN)	SG	SG	0.34	0.47	0.41	0.71	0.43	0.52
Solyc01g008930.4	SL4.0ch01	2896158	2903642	-	AUREA phytochromobilin synthase	SG	SG	1.36	1.16	1.44	1.89	1.92	1.74
Solyc01g008940.2	SL4.0ch01	2906202	2906576	+	Unknown protein	SG	SG	3.51	4.14	3.04	0	0	0.52
Solyc01g008950.4	SL4.0ch01	2907639	2910774	-	Calmodulin 1	SG	SG	182.83	179.22	181.32	169.73	168.16	174.94
Solyc01g008960.3	SL4.0ch01	2923839	2932586	+	Argonaute 4a	SG	SG	58.07	57.63	58.84	61.97	60.76	63.45
Solyc01g008970.4	SL4.0ch01	2935776	2937582	-	RNA-binding (RRM/RBD/RNP motifs) family protein (AHRD V3.3 *-* F4IIL5_ARATH)	SG	SG	275.35	286.12	265.96	337.32	326.52	328.89
Solyc01g008980.3	SL4.0ch01	2942640	2946854	+	Abscisic acid-insensitive 5-like protein (AHRD V3.3 *-* A0A2K3P2S8_TRIPR)	bZIP	TF	11.51	10.81	11.23	10.58	12.58	12.61
Solyc01g008990.4	SL4.0ch01	2948633	2955247	+	THO complex subunit 7B (AHRD V3.3 *** A0A1U8H3F7_CAPAN)	SG	SG	8.21	8.47	8.49	8.93	8.64	9.15
Solyc01g009000.3	SL4.0ch01	2959723	2961053	+	RING/U-box superfamily protein (AHRD V3.3 *** A0A1I9LQQ9_ARATH)	SG	SG	58.24	60.43	57.87	58.86	55.59	59.14
Solyc01g009010.3	SL4.0ch01	2961745	2968034	+	4-diphosphocytidyl-2-C-methyl-D-erythritol kinase	SG	SG	28.89	26.9	29.39	30.61	29.76	29.67
Solyc01g009020.4	SL4.0ch01	2969528	2972000	-	Cysteine proteinase inhibitor (AHRD V3.3 *** A0A059TCI1_TOBAC)	SG	SG	96.66	99.83	99.2	97.75	99.28	102.85
Solyc01g009030.4	SL4.0ch01	2973404	2986638	+	dgd1 suppressor 1 (AHRD V3.3 *** AT5G12290.4)	SG	SG	6.07	6.08	5.88	6.05	6.82	6.35
Solyc01g009040.4	SL4.0ch01	2989329	2992333	+	cyclinB1_4	SG	SG	0.05	0.03	0.09	0.2	0	0.1
Solyc01g009050.3	SL4.0ch01	2993159	3011898	-	Molybdopterin biosynthesis protein CNX1 (AHRD V3.3 *** A0A1U8HCP2_CAPAN)	SG	SG	6.53	5.86	6.21	7.75	8.33	8.03
Solyc01g009060.3	SL4.0ch01	3014877	3022151	+	BTB-POZ and MATH domain protein (AHRD V3.3 *** B9VXZ7_CAPAN)	SG	SG	11.91	12.32	12.14	13.5	13.49	15.1
Solyc01g009070.3	SL4.0ch01	3022649	3029539	-	gamyb-like 1	MYB	TF	9.91	10.36	9.77	10.79	12.95	12.33
Solyc01g009080.4	SL4.0ch01	3038130	3041102	+	Zeaxanthin epoxidase, chloroplastic (AHRD V3.3 *** A0A1J3K020_NOCCA)	SG	SG	1.11	1.04	1.02	1.5	2.63	2.19
Solyc01g009090.3	SL4.0ch01	3041993	3055703	-	Serrate RNA effector molecule (AHRD V3.3 *** A0A2G3AI64_CAPAN)	SG	SG	19.48	19.25	18.98	24.16	24.49	24.93
Solyc01g009100.4	SL4.0ch01	3059388	3062656	+	60S ribosomal protein L30 (AHRD V3.3 *-* A0A2G2XP72_CAPBA)	SG	SG	89.47	86.44	89.64	72.4	76.81	73.91
Solyc01g009120.3	SL4.0ch01	3070376	3090194	-	Histone deacetylase (AHRD V3.3 *** A0A2G2ZNY2_CAPAN)	SG	SG	2.22	2.58	2.48	3.89	3.6	3.59
Solyc01g009140.1	SL4.0ch01	3111598	3112360	+	Endoribonuclease Dicer-like protein 2 (AHRD V3.3 *-* A0A2G3B0Q1_CAPCH)	SG	SG	0	0	0	0	0	0
Solyc01g009145.1	SL4.0ch01	3113118	3117052	+	Glycosyl hydrolase (AHRD V3.3 *-* D9ZCD8_9CARY)	SG	SG	5.06	4.83	4.65	5.23	5.66	6
Solyc01g009160.2	SL4.0ch01	3119370	3120519	-	Late embryogenesis abundant (LEA) hydroxyproline-rich glycoprotein family (AHRD V3.3 *** Q84VP8_ARATH)	SG	SG	11.15	10.96	12.46	6.85	7.79	7.27
Solyc01g009165.1	SL4.0ch01	3134093	3137194	+	Retrovirus-related Pol polyprotein from transposon TNT 1-94 (AHRD V3.3 *-* A0A2K3LWA1_TRIPR)	SG	SG	0	0	0	0	0	0
Solyc01g009170.4	SL4.0ch01	3148567	3151060	-	EIL-EIN3/EIL	EIL	TF	74.23	75.89	77.9	111.68	119.66	116.87
Solyc01g009180.4	SL4.0ch01	3173079	3179171	+	5-methyltetrahydropteroyltriglutamate--homocysteine methyltransferase (AHRD V3.3 *** A0A2G3DF96_CAPCH)	SG	SG	20.05	19.84	20.04	21.43	22.66	24.4
Solyc01g009190.3	SL4.0ch01	3181427	3184014	+	Double-stranded RNA-binding protein 1 (AHRD V3.3 *** A0A2G2XPP0_CAPBA)	SG	SG	0	0	0.04	0	0.03	0.15
Solyc01g009200.4	SL4.0ch01	3184514	3185875	-	inactive protein RESTRICTED TEV MOVEMENT 2-like (AHRD V3.3 *-* A0A2I4GKR2_9ROSI)	SG	SG	0.48	0.54	0.42	0.17	0.18	0.14
Solyc01g009210.2	SL4.0ch01	3188040	3188520	+	Unknown protein	SG	SG	0	0.19	0	0	0	0
Solyc01g009220.3	SL4.0ch01	3190436	3192112	-	inactive protein RESTRICTED TEV MOVEMENT 2-like (AHRD V3.3 *** A0A2I4H6X9_9ROSI)	SG	SG	0.05	0.22	0.17	0.28	0.05	0
Solyc01g009230.4	SL4.0ch01	3197105	3205958	+	sitiens	SG	SG	1.55	1.39	1.65	1.57	1.74	1.77
Solyc01g009240.4	SL4.0ch01	3213103	3217403	+	Glycosyl hydrolase family protein (AHRD V3.3 *** A0A2U1QCD6_ARTAN)	SG	SG	0	0	0	0	0	0.02
Solyc01g009245.1	SL4.0ch01	3218469	3220311	-	Chlororespiratory reduction 42 (AHRD V3.3 *** A0A0F7J401_9ROSI)	SG	SG	0	0	0	0	0	0
Solyc01g009250.3	SL4.0ch01	3221750	3222479	-	hypothetical protein (AHRD V3.3 *** AT5G06380.1)	SG	SG	1.58	0.88	1.82	1.45	1.77	1.46
Solyc01g009260.1	SL4.0ch01	3231757	3233172	+	protein FAF-like, chloroplastic (AHRD V3.3 *** A0A2I4H6U5_9ROSI)	SG	SG	0	0.06	0.2	0	0	0.27
Solyc01g009270.1	SL4.0ch01	3234903	3236324	-	protein FAF-like, chloroplastic (AHRD V3.3 *** A0A2I4H6U5_9ROSI)	SG	SG	0.17	0.26	0.13	0.25	0	0.68
Solyc01g009280.4	SL4.0ch01	3245733	3263552	-	Serine/threonine-protein phosphatase (AHRD V3.3 *** A0A2G2XPM1_CAPBA)	SG	SG	5.95	6.13	5.81	7.86	8.34	8.03
Solyc01g009290.4	SL4.0ch01	3266876	3278341	-	Protein CLP1 homolog (AHRD V3.3 *** A0A2G2XPN7_CAPBA)	SG	SG	5.71	5.89	5.77	5.98	6.52	6.28
Solyc01g009300.3	SL4.0ch01	3279781	3287691	-	Serine/threonine-protein kinase Nek2 (AHRD V3.3 *** A0A2G2XPS8_CAPBA)	NEK	PK	3.68	3.65	3.75	5.25	5.03	4.78
Solyc01g009305.1	SL4.0ch01	3358269	3358736	-	Unknown protein	SG	SG	0	0	0	0	0	0
Solyc01g009310.3	SL4.0ch01	3429496	3438781	+	meloidogyne-induced giant cell protein DB217	SG	SG	54.5	53.08	54.12	63.39	64.72	66.45
Solyc01g009320.2	SL4.0ch01	3444392	3445899	-	RING-type E3 ubiquitin transferase (AHRD V3.3 *** A0A2G3DFC2_CAPCH)	SG	SG	0	0.06	0.25	0	0	0
Solyc01g009330.1	SL4.0ch01	3458265	3459545	-	RING-type E3 ubiquitin transferase (AHRD V3.3 *** A0A1U8EN04_CAPAN)	SG	SG	0	0	0	0.18	0.06	0
Solyc01g009340.4	SL4.0ch01	3481666	3485786	+	SUN-domain protein2	SG	SG	0.3	0.27	0.18	0.37	0.22	0.14
Solyc01g009350.2	SL4.0ch01	3485945	3486977	-	Polynucleotidyl transferase, ribonuclease H-like superfamily protein (AHRD V3.3 *** A0A2U1M9A7_ARTAN)	SG	SG	0	0	0	0	0	0
Solyc01g009360.1	SL4.0ch01	3491528	3492355	-	Polynucleotidyl transferase, ribonuclease H-like superfamily protein (AHRD V3.3 *** A0A2U1M9A7_ARTAN)	SG	SG	0	0	0	0	0	0
Solyc01g009370.2	SL4.0ch01	3501372	3507803	-	Cytochrome P450 (AHRD V3.3 *** A0A2U1MC34_ARTAN)	SG	SG	0.41	0.26	0.46	0.35	0.38	0.45
Solyc01g009380.3	SL4.0ch01	3515667	3535115	+	Nicalin (AHRD V3.3 *** A0A1Q3D0I4_CEPFO)	SG	SG	2.92	2.77	3.11	3.12	3.4	3.48
Solyc01g009390.4	SL4.0ch01	3538306	3544662	-	mRNA-decapping enzyme-like protein (AHRD V3.3 *** A0A2G2XQ62_CAPBA)	SG	SG	9.48	9.82	8.54	9.23	11.11	10.63
Solyc01g009400.3	SL4.0ch01	3549959	3552712	+	Peroxidase (AHRD V3.3 *** K4ATD6_SOLLC)	SG	SG	0	0	0	0	0	0
Solyc01g009410.3	SL4.0ch01	3555310	3558817	+	Peroxidase (AHRD V3.3 *** K4ATD7_SOLLC)	SG	SG	0	0	0	0	0	0
Solyc01g009420.4	SL4.0ch01	3564574	3569505	+	UDP-apiose/UDP-xylose synthase (AHRD V3.3 *** A0A1B3TP38_SPIPO)	SG	SG	104.6	105.79	103.79	134.68	138.61	138.14
Solyc01g009430.3	SL4.0ch01	3577379	3579079	-	hypothetical protein (AHRD V3.3 *** AT2G27830.1)	SG	SG	189.24	191.72	187.28	168.94	166.39	164.61
Solyc01g009440.3	SL4.0ch01	3605683	3606315	-	Dehydration-responsive element-binding protein 1B (AHRD V3.3 *** A0A2G2XQ55_CAPBA)	AP2/ERF-ERF	TF	0	0	0	0	0	0
Solyc01g009443.1	SL4.0ch01	3619525	3624605	-	Mitochondrial inner membrane protease ATP23 (AHRD V3.3 *** A0A2G3DGC1_CAPCH)	SG	SG	45.56	48.79	49.4	58.08	55.01	57.96
Solyc01g009447.1	SL4.0ch01	3632724	3635073	-	60S acidic ribosomal protein family (AHRD V3.3 *-* F4IGR3_ARATH),Pfam:PF00428	SG	SG	16.93	15.04	18.37	15.92	15.21	14.52
Solyc01g009470.2	SL4.0ch01	3637367	3641454	-	Poly [ADP-ribose] polymerase (AHRD V3.3 *** A0A2G2XQ99_CAPBA)	SG	SG	5.43	5.67	5.11	0.37	0.16	0.21
Solyc01g009480.4	SL4.0ch01	3645704	3649145	-	Alpha/beta-Hydrolases superfamily protein (AHRD V3.3 *** F4J341_ARATH)	SG	SG	0.02	0	0	0	0	0
Solyc01g009490.1	SL4.0ch01	3667799	3668233	-	DUF4228 domain-containing protein (AHRD V3.3 *** A0A1Q3CT45_CEPFO)	SG	SG	0	0	0	0	0	0
Solyc01g009500.4	SL4.0ch01	3682937	3686863	+	Alpha/beta-Hydrolases superfamily protein (AHRD V3.3 *** F4J341_ARATH)	SG	SG	5.84	5.74	5.48	5.39	5.05	6.39
Solyc01g009505.1	SL4.0ch01	3690977	3693859	+	Unknown protein	SG	SG	0	0	0	0	0	0
Solyc01g009510.2	SL4.0ch01	3716336	3722023	+	Abscisic acid responsive elements-binding factor 2 (AHRD V3.3 --* A0A1P8AV75_ARATH)	bZIP	TF	0	0	0.08	0.02	0	0.02
Solyc01g009520.4	SL4.0ch01	3724077	3727425	+	Ribosomal protein (AHRD V3.3 *** Q6ER67_ORYSJ)	SG	SG	112.42	111.39	107.41	123.63	120.6	124.93
Solyc01g009530.1	SL4.0ch01	3727724	3728980	+	plant/protein (AHRD V3.3 *-* AT5G43400.1)	SG	SG	0	0	0	0	0	0
Solyc01g009540.1	SL4.0ch01	3729047	3729334	+	Plant/T31B5-30 protein (AHRD V3.3 *-* A0A2K3PGR9_TRIPR)	SG	SG	0	0	0	0	0	0
Solyc01g009550.1	SL4.0ch01	3772504	3772767	+	Protein TIC 214 (AHRD V3.3 *-* TI214_SOLTU)	SG	SG	0	0	0	0	0	0
Solyc01g009560.2	SL4.0ch01	3775893	3776790	-	Terminal flower 1 (AHRD V3.3 *** A0A2Z4I2Q4_CITLI)	SG	SG	0	0	0.21	0	0	0
Solyc01g009565.1	SL4.0ch01	3783449	3784507	+	receptor-like protein 12 (AHRD V3.3 *-* A0A1U8E178_CAPAN)	SG	SG	0	0	0	0	0.08	0
Solyc01g009580.2	SL4.0ch01	3790534	3792319	+	Terminal flower 1 (AHRD V3.3 *** A0A2Z4I2Q4_CITLI)	SG	SG	0	0	0	0	0	0
Solyc01g009590.3	SL4.0ch01	3793001	3794275	-	Stamen-specific protein FIL1 (AHRD V3.3 *** A0A2G3AJI0_CAPAN)	SG	SG	0	0	0	0	0	0
Solyc01g009600.4	SL4.0ch01	3795206	3799662	-	S-adenosyl-L-methionine-dependent methyltransferases superfamily protein (AHRD V3.3 *** A0A2U1NM08_ARTAN)	SG	SG	0	0	0	0	0	0
Solyc01g009610.3	SL4.0ch01	3804243	3808666	-	Protein phosphatase inhibitor 2-like (AHRD V3.3 *** A0A2K3NNM1_TRIPR)	SG	SG	6.91	6.67	7.51	6.73	6.13	6.06
Solyc01g009620.3	SL4.0ch01	3814762	3824482	+	Cleavage and polyadenylation specificity factor subunit 5 (AHRD V3.3 *** A0A2G2XQG1_CAPBA)	SG	SG	4.35	3.98	4.02	4.15	4.33	4.45
Solyc01g009630.3	SL4.0ch01	3827000	3835893	+	Cleavage and polyadenylation specificity factor subunit 5 (AHRD V3.3 *** A0A1U8G7I4_CAPAN)	SG	SG	10.03	9.67	10	11.25	11.5	11.47
Solyc01g009640.3	SL4.0ch01	3841889	3844640	-	Pectin lyase-like superfamily protein (AHRD V3.3 *** A0A2U1KXQ2_ARTAN)	SG	SG	0	0	0	0	0	0
Solyc01g009650.1	SL4.0ch01	3848874	3850430	+	MYB transcription factor (AHRD V3.3 *-* B4FNQ6_MAIZE)	MYB-related	TF	0	0	0	0	0	0
Solyc01g009660.3	SL4.0ch01	3858580	3861049	-	Low-temperature-induced 65 kDa protein (AHRD V3.3 *** A0A1J3DLF3_NOCCA)	SG	SG	12.31	11.46	11.91	0.14	0.13	0.28
Solyc01g009670.4	SL4.0ch01	3868920	3875235	-	Poly(A) polymerase I (AHRD V3.3 *** A0A1J3JYV1_NOCCA)	SG	SG	0.2	0.14	0.17	0.15	0.26	0.28
Solyc01g009690.3	SL4.0ch01	3933835	3936432	+	SC0A (AHRD V3.3 *** Q9ZS79_SOLLC)	SG	SG	5.66	5.76	5.7	5.7	5.75	7.82
Solyc01g009700.3	SL4.0ch01	3940228	3942519	+	NL0E (AHRD V3.3 *** Q9ZS81_SOLLC)	SG	SG	7.82	8.17	8.77	8.78	8.8	9.88
Solyc01g009705.1	SL4.0ch01	3942885	3943118	+	Unknown protein	SG	SG	2.81	1.95	2.43	1.51	2.41	0.83
Solyc01g009710.1	SL4.0ch01	3948566	3948907	+	Unknown protein	SG	SG	1.44	1.07	1.11	0.34	0.71	0.57
Solyc01g009720.2	SL4.0ch01	3960656	3961992	-	E3 ubiquitin protein ligase DRIP2 (AHRD V3.3 *-* A0A2I0WFP3_9ASPA)	SG	SG	0.25	0.34	0.35	0.18	0.48	0.07
Solyc01g009730.3	SL4.0ch01	4003641	4005263	-	protein TIFY 9-like (AHRD V3.3 *-* A0A2I4HSS0_9ROSI)	Tify	TF	0	0	0	0	0	0
Solyc01g009735.1	SL4.0ch01	4005996	4008396	-	protein TIFY 9-like (AHRD V3.3 *** XP_025884767.1)	Tify	TF	0	0	0	0	0	0
Solyc01g009740.3	SL4.0ch01	4059510	4066283	-	jasmonate-zim-domain protein 10 (AHRD V3.3 *-* AT5G13220.3)	Tify	TF	0	0	0	0	0	0
Solyc01g009750.3	SL4.0ch01	4082832	4087246	-	cysteine-rich and transmembrane domain-containing protein WIH2 (AHRD V3.3 *-* XP_004228441.1)	SG	SG	74.49	76.45	73.77	88.61	91.65	91.79
Solyc01g009760.3	SL4.0ch01	4099179	4101591	+	GRAM domain family protein (AHRD V3.3 *** A0A2U1NIK8_ARTAN)	SG	SG	3.3	3.41	3.07	3.46	3.54	3.71
Solyc01g009770.3	SL4.0ch01	4116219	4119372	-	ATP-dependent RNA helicase (AHRD V3.3 *** Q5HZ54_ARATH)	SG	SG	1.64	1.71	1.32	1.9	2.58	2.65
Solyc01g009780.3	SL4.0ch01	4164971	4168633	+	GSH-induced LITAF domain protein (AHRD V3.3 *** GILP_ARATH)	SG	SG	44.99	46.21	48.9	42.16	41.32	43.59
Solyc01g009790.1	SL4.0ch01	4219874	4220035	+	Unknown protein	SG	SG	0	0.56	0	0	0.5	0
Solyc01g009795.1	SL4.0ch01	4225151	4226610	+	Unknown protein	SG	SG	0	0	0	0	0	0
Solyc01g009810.3	SL4.0ch01	4230831	4234093	+	Leucine-rich repeat protein (AHRD V3.3 *** A5HKK5_TOBAC)	SG	SG	29.15	29.27	29.54	8.4	7.84	8.73
Solyc01g009820.4	SL4.0ch01	4239004	4245814	-	Hydroxyproline-rich glycoprotein family protein (AHRD V3.3 *** A0A1P8AYF9_ARATH)	SG	SG	18.43	18.18	18.04	18.65	20.56	21.32
Solyc01g009830.3	SL4.0ch01	4305974	4310292	+	Nucleotide/sugar transporter family protein (AHRD V3.3 *** A0A2U1NJJ9_ARTAN)	SG	SG	0.06	0.02	0.04	0.05	0.04	0.14
Solyc01g009840.3	SL4.0ch01	4320669	4322233	-	Transcription factor GRAS (AHRD V3.3 *-* A0A2U1QPG0_ARTAN)	GRAS	TF	0	0	0	0	0	0
Solyc01g009850.4	SL4.0ch01	4382978	4389502	+	hypothetical protein (AHRD V3.3 *-* AT1G27435.1)	SG	SG	10.61	10.89	10.32	9.05	9.92	9.92
Solyc01g009860.3	SL4.0ch01	4395991	4398006	-	NAC domain-containing protein (AHRD V3.3 *** A0A2K3LZ45_TRIPR)	NAC	TF	126.44	129.84	130.91	141.37	147.2	141.39
Solyc01g009870.3	SL4.0ch01	4417890	4422126	-	Glycerophosphodiester phosphodiesterase (AHRD V3.3 *** B6T3E4_MAIZE)	SG	SG	3.65	4.35	2.69	2.3	2.44	2.02
Solyc01g009880.2	SL4.0ch01	4426575	4428717	+	Exocyst subunit Exo70 family protein (AHRD V3.3 *** A0A1S6GXB5_TOBAC)	SG	SG	0	0	0	0	0	0
Solyc01g009890.1	SL4.0ch01	4438087	4438479	+	Glutaredoxin (AHRD V3.3 *** A0A2G9G4Q3_9LAMI)	SG	SG	0	0	0	0	0	0
Solyc01g009900.3	SL4.0ch01	4475210	4475684	+	Glutaredoxin (AHRD V3.3 *** A0A1R3H2Z3_COCAP)	SG	SG	0	0	0	0	0	0
Solyc01g009910.1	SL4.0ch01	4492867	4493229	+	Glutaredoxin (AHRD V3.3 *** A0A1R3H2Z3_COCAP)	SG	SG	0	0	0	0	0	0
Solyc01g009920.3	SL4.0ch01	4503085	4508313	-	Histidine kinase-, DNA gyrase B-, and HSP90-like ATPase family protein (AHRD V3.3 *** A0A1P8BEQ3_ARATH)	SG	SG	0.13	0.09	0.11	0.02	0.02	0.07
Solyc01g009930.3	SL4.0ch01	4536513	4538812	-	receptor-like protein 12 (AHRD V3.3 *** A0A1U8F9L9_CAPAN)	SG	SG	0.39	0.2	0.33	0.36	0.53	0.34
Solyc01g009940.1	SL4.0ch01	4557468	4560606	+	5-methylthioadenosine/S-adenosylhomocysteine deaminase (AHRD V3.3 *** A0A2V4VVN3_PAEBA)	SG	SG	0	0	0	0	0	0
Solyc01g009960.4	SL4.0ch01	4568646	4570140	-	Acyl-[acyl-carrier-protein] desaturase (AHRD V3.3 *** A0A2I4GZ93_9ROSI)	SG	SG	0	0	0	0	0	0
Solyc01g009970.3	SL4.0ch01	4589083	4593044	-	Hydrolase (AHRD V3.3 *** A0A2U1P3E1_ARTAN)	SG	SG	7.43	7.12	7.78	6.83	7.15	7.63
Solyc01g009975.1	SL4.0ch01	4597880	4598716	+	Retrovirus-related Pol polyprotein from transposon TNT 1-94 (AHRD V3.3 *-* A0A2K3MQ97_TRIPR)	SG	SG	0	0	0	0	0	0
Solyc01g009980.1	SL4.0ch01	4600725	4601261	+	Retrovirus-related Pol polyprotein from transposon TNT 1-94 (AHRD V3.3 *-* A0A2I0VMT6_9ASPA),Pfam:PF14223	SG	SG	0	0	0	0	0	0
Solyc01g009990.3	SL4.0ch01	4610206	4614220	+	Peptidyl-prolyl cis-trans isomerase (AHRD V3.3 *** A0A2G3DGA1_CAPCH)	SG	SG	32.68	30.13	30.17	31.9	36.31	36.5
Solyc01g010000.3	SL4.0ch01	4627341	4630952	-	ACT domain-containing protein (AHRD V3.3 *** A0A1Q3BTU5_CEPFO)	SG	SG	10.29	10.19	11	9.41	9.76	10.44
Solyc01g010020.3	SL4.0ch01	4676494	4677522	-	Calmodulin (AHRD V3.3 *** B6SJJ2_MAIZE)	SG	SG	9.83	11.62	11.52	9.14	9.96	10.11
Solyc01g010030.3	SL4.0ch01	4678594	4689309	-	Proline-rich receptor-like protein kinase PERK13 (AHRD V3.3 *-* A0A2G3AJ74_CAPAN)	RLK-Pelle_PERK-1	PK	1.28	1.06	1.44	1.09	1.41	1.08
Solyc01g010050.3	SL4.0ch01	4702917	4706551	+	S-adenosylmethionine decarboxylase 3	SG	SG	30.05	31.95	30.8	33.33	35.82	32.97
Solyc01g010060.2	SL4.0ch01	4706576	4707277	-	Unknown protein	SG	SG	73.18	76.47	65.68	48.42	40.34	42.78
Solyc01g010063.1	SL4.0ch01	4752017	4755275	-	Unknown protein	SG	SG	0.15	0.28	0.23	0.18	0.05	0.21
Solyc01g010065.1	SL4.0ch01	4772269	4773836	+	Serine/threonine-protein phosphatase 7 long form-like protein (AHRD V3.3 *-* A0A1J3IZ43_NOCCA)	SG	SG	0	0	0.06	0	0.05	0
Solyc01g010067.1	SL4.0ch01	4781961	4784340	-	Ty3/gypsy retrotransposon protein (AHRD V3.3 *** A0A2K3N0D4_TRIPR)	SG	SG	0.1	0.15	0.04	0	0.03	0
Solyc01g010080.3	SL4.0ch01	4823653	4833846	+	Potassium channel AKT1 (AHRD V3.3 *** A0A2G3AJ60_CAPAN)	SG	SG	0.41	0.37	0.41	0.5	0.61	0.48
Solyc01g010130.4	SL4.0ch01	4891928	4896425	+	bHLH transcription factor 001	bHLH	TF	1.81	1.95	1.77	2.38	2.76	3.09
Solyc01g010140.1	SL4.0ch01	4904204	4905992	-	18S pre-ribosomal assembly protein gar2-like protein (AHRD V3.3 *** AT2G03810.7)	SG	SG	0	0	0	0	0	0
Solyc01g010150.3	SL4.0ch01	4961898	4965664	+	ACT domain-containing protein (AHRD V3.3 *** A0A2U1MM44_ARTAN)	SG	SG	24.66	26.08	26.47	16.58	14.8	15.94
Solyc01g010160.3	SL4.0ch01	4971077	4971610	-	Beta-glucosidase 34 (AHRD V3.3 *-* A0A2G3DFM9_CAPCH)	SG	SG	3.69	3.93	3.2	1.1	0.76	0.91
Solyc01g010170.2	SL4.0ch01	4976897	4977470	-	beta-glucosidase 40 (AHRD V3.3 --* XP_004228406.1)	SG	SG	2.43	3.82	0.83	0.61	1.41	1.19
Solyc01g010175.1	SL4.0ch01	4983712	4985170	+	Retrovirus-related Pol polyprotein from transposon TNT 1-94 (AHRD V3.3 *-* A0A2K3NZR4_TRIPR)	SG	SG	0.73	1	0.39	0.32	0.44	0.73
Solyc01g010180.3	SL4.0ch01	4998079	4999251	+	Unknown protein	SG	SG	26.7	25.61	26.28	10.43	9.97	9.2
Solyc01g010185.1	SL4.0ch01	5011016	5011914	+	Retrovirus-related Pol polyprotein from transposon TNT 1-94 (AHRD V3.3 *-* A0A2K3MSD0_TRIPR)	SG	SG	295.98	285.47	305.38	345.82	360.42	335.67
Solyc01g010210.1	SL4.0ch01	5014237	5014794	+	Unknown protein	SG	SG	0	0	0	0	0	0
Solyc01g010215.1	SL4.0ch01	5020096	5021082	+	UBN2 domain-containing protein (AHRD V3.3 *-* A0A1Q3DGW3_CEPFO)	SG	SG	50.64	48.84	47.29	41.95	41.53	41.36
Solyc01g010220.3	SL4.0ch01	5026275	5027106	+	Copia-like polyprotein/retrotransposon (AHRD V3.3 --* Q9FI33_ARATH)	SG	SG	33.59	34.68	32.84	23.33	24.15	28.03
Solyc01g010230.2	SL4.0ch01	5030951	5031613	-	MDIS1-interacting receptor like kinase 2 (AHRD V3.3 --* XP_024448779.1)	SG	SG	688.61	689.63	681.09	520.19	497.72	517.89
Solyc01g010240.3	SL4.0ch01	5052049	5054644	+	CRABS CLAW a	C2C2-YABBY	TF	0	0	0	0	0	0
Solyc01g010250.4	SL4.0ch01	5056918	5060327	-	6-phosphogluconolactonase (AHRD V3.3 *** B6U0H2_MAIZE)	SG	SG	36.45	34.03	37.58	35.43	37.43	37.05
Solyc01g010260.3	SL4.0ch01	5084760	5086957	+	Cytochrome 93A3 (AHRD V3.3 *** A0A1U8H5Z8_CAPAN)	SG	SG	0	0	0	0	0	0
Solyc01g010270.3	SL4.0ch01	5087161	5090180	-	Protein SPIRAL1 (AHRD V3.3 *** A0A2G3DFN1_CAPCH)	SG	SG	31.08	29.75	29.68	29.06	31.74	29.22
Solyc01g010280.3	SL4.0ch01	5103124	5104684	-	suppressor SRP40-like protein (AHRD V3.3 *-* AT2G03630.1)	SG	SG	0	0	0	0	0	0
Solyc01g010290.4	SL4.0ch01	5111545	5116036	-	Ureide permease (AHRD V3.3 *** A0A2R6PBP7_ACTCH)	SG	SG	10.89	11.46	12.31	9.92	10.56	9.65
Solyc01g010310.4	SL4.0ch01	5161311	5164972	-	Carbohydrate-binding X8 domain superfamily protein (AHRD V3.3 *** A0A1P8AZV6_ARATH)	SG	SG	3.34	3.29	3.03	5.4	6.43	5.94
Solyc01g010350.4	SL4.0ch01	5180587	5184702	-	triose phosphate/phosphate translocator, chloroplastic-like (AHRD V3.3 *** A0A2I4H880_9ROSI)	SG	SG	0.04	0	0	0	0.06	0.07
Solyc01g010360.3	SL4.0ch01	5198102	5201349	-	14-3-3 protein (AHRD V3.3 *** A0A200R871_9MAGN)	SG	SG	0.68	0.59	0.82	0.87	1.37	0.84
Solyc01g010365.1	SL4.0ch01	5215074	5216167	-	Unknown protein	SG	SG	0	0	0	0	0	0
Solyc01g010370.3	SL4.0ch01	5221858	5227603	-	S-adenosyl-L-methionine-dependent methyltransferases superfamily protein (AHRD V3.3 *** A0A2U1P6Q5_ARTAN)	SG	SG	0.8	0.81	0.66	0.94	1.21	1.22
Solyc01g010390.3	SL4.0ch01	5286148	5293163	+	Beta-glucosidase 34 (AHRD V3.3 *** A0A2G3DFM9_CAPCH)	SG	SG	5.82	5.35	5.81	10.28	10.3	9.97
Solyc01g010400.1	SL4.0ch01	5331742	5333067	-	RlpA-like double-psi beta-barrel domain-containing protein (AHRD V3.3 *** A0A2U1M803_ARTAN)	SG	SG	0	0	0	0	0	0
Solyc01g010405.1	SL4.0ch01	5335953	5337202	+	Plant transposase (Ptta/En/Spm family) (AHRD V3.3 *-* F4I6H5_ARATH)	SG	SG	0	0	0	0	0	0
Solyc01g010410.3	SL4.0ch01	5341250	5343598	+	Zinc finger protein (AHRD V3.3 *** A0A200PRD7_9MAGN)	C2H2	TF	5.95	5.79	5.13	6.71	6.08	7.61
Solyc01g010415.1	SL4.0ch01	5350190	5350984	-	Retrovirus-related Pol polyprotein from transposon TNT 1-94 (AHRD V3.3 *-* A0A2K3NZR4_TRIPR)	SG	SG	0	0	0	0	0	0
Solyc01g010420.3	SL4.0ch01	5364114	5364839	+	Actin cross-linking protein (DUF569) (AHRD V3.3 *** Q9XIF7_ARATH)	SG	SG	10.42	15.72	12.28	7.61	8.67	8.7
Solyc01g010430.4	SL4.0ch01	5369023	5372548	+	Actin cross-linking protein, putative (DUF569) (AHRD V3.3 *** Q8GXC9_ARATH)	SG	SG	58.17	55.62	59.16	67.35	69.04	68.74
Solyc01g010440.4	SL4.0ch01	5372510	5378328	-	Glycine-rich protein (AHRD V3.3 *** Q9LFX8_ARATH)	SG	SG	27.29	28.3	28.37	38.25	37.41	36.71
Solyc01g010460.4	SL4.0ch01	5386872	5389213	+	5'-AMP-activated protein kinase subunit beta-2 (AHRD V3.3 *** A0A1J3EBW5_NOCCA)	SG	SG	3.76	3.27	3.44	4.92	4.58	6.22
Solyc01g010470.2	SL4.0ch01	5392165	5395104	+	5'-AMP-activated protein kinase subunit beta-2 (AHRD V3.3 *-* A0A1J3HGR2_NOCCA)	SG	SG	3.86	4.29	4.13	4.76	4.94	4
Solyc01g010480.3	SL4.0ch01	5395670	5399154	-	Protein TWIN LOV 1 (AHRD V3.3 *** A0A2G3AIG6_CAPAN)	SG	SG	10.9	10.19	11.24	16.37	16.34	15.84
Solyc01g010490.4	SL4.0ch01	5403494	5405483	-	Cytochrome P450 (AHRD V3.3 *** A0A2U1NH79_ARTAN)	SG	SG	14.95	14.41	16.16	17.97	14.96	17.14
Solyc01g010500.3	SL4.0ch01	5484287	5488307	-	EIN3-binding F-box protein 1 (AHRD V3.3 *-* A0A2G2WKD4_CAPBA)	SG	SG	0	0	0	0	0	0
Solyc01g010510.4	SL4.0ch01	5546694	5548492	-	Pentatricopeptide repeat-containing protein, mitochondrial (AHRD V3.3 *** A0A2G2X910_CAPBA)	SG	SG	1.83	1.78	1.63	2.16	1.52	1.89
Solyc01g010520.3	SL4.0ch01	5575192	5582765	+	Helicase with zinc finger protein (AHRD V3.3 *** B3H5Y3_ARATH)	SG	SG	0.41	0.35	0.3	0.31	0.34	0.31
Solyc01g010530.1	SL4.0ch01	5586241	5587710	-	Sugar transporter protein 5	SG	SG	0	0	0	0	0	0
Solyc01g010540.3	SL4.0ch01	5590985	5593796	+	40S ribosomal protein S9 (AHRD V3.3 *** A0A1U8EPE0_CAPAN)	SG	SG	38.21	39.35	38.59	33.88	35.32	37.05
Solyc01g010550.1	SL4.0ch01	5595500	5596184	-	Unknown protein	SG	SG	0	0	0	0	0	0
Solyc01g010570.4	SL4.0ch01	5618625	5623428	-	Mucin-related protein (AHRD V3.3 *** A0A2U1LU51_ARTAN)	SG	SG	22.72	25.01	23.14	29.55	28.53	28.4
Solyc01g010580.3	SL4.0ch01	5628029	5630955	+	40S ribosomal protein S9 (AHRD V3.3 *** A0A1U8EPE0_CAPAN)	SG	SG	116.52	120.87	111.49	143.03	139.23	141.38
Solyc01g010590.2	SL4.0ch01	5632492	5638269	+	Peptidyl-prolyl cis-trans isomerase (AHRD V3.3 *** A0A1U8HBC6_CAPAN)	SG	SG	12.88	14.3	13.48	15.78	15.81	16.28
Solyc01g010600.4	SL4.0ch01	5644667	5648051	-	Homeobox-leucine zipper protein HOX21 (AHRD V3.3 *** A0A1U8ELC5_CAPAN)	HB-HD-ZIP	TF	0	0	0	0.14	0	0.09
Solyc01g010640.3	SL4.0ch01	5682950	5683902	+	NAD(P)-linked oxidoreductase superfamily protein (AHRD V3.3 *** Q949S6_ARATH)	SG	SG	86.69	87.75	87.2	115.16	104.05	103.51
Solyc01g010650.3	SL4.0ch01	5692076	5697687	-	UDP-galactose UDP-glucose transporter 3-like protein (AHRD V3.3 *** A0A2K3NS07_TRIPR)	SG	SG	17.55	17.11	17.07	20.83	21.74	22.51
Solyc01g010660.3	SL4.0ch01	5710860	5717490	+	Protein kinase 2B, chloroplastic (AHRD V3.3 *** A0A2G3AIH7_CAPAN)	RLK-Pelle_RLCK-VIIa-2	PK	7.93	8.59	7.73	7.01	7.3	8.06
Solyc01g010670.3	SL4.0ch01	5728932	5730267	+	Unknown protein	SG	SG	0.06	0.07	0	0.18	0	0
Solyc01g010690.1	SL4.0ch01	5741531	5743048	+	Quinoprotein alcohol dehydrogenase-like superfamily (AHRD V3.3 *** A0A2U1NBT6_ARTAN)	SG	SG	0.16	0.18	0.75	0.85	0.9	0.83
Solyc01g010700.3	SL4.0ch01	5763114	5767831	-	SNF1-related protein kinase regulatory subunit gamma-1-like (AHRD V3.3 *** A0A2G3DFN0_CAPCH)	SG	SG	19.62	19.02	19.12	18.62	18.55	19.78
Solyc01g010705.1	SL4.0ch01	5771465	5776776	-	Retrovirus-related Pol polyprotein from transposon TNT 1-94 (AHRD V3.3 *-* A0A2K3NZR4_TRIPR)	SG	SG	0	0	0	0	0	0
Solyc01g010710.4	SL4.0ch01	5777200	5782957	-	Carboxypeptidase (AHRD V3.3 *** A0A2I4FWA2_9ROSI)	SG	SG	0	0	0	0	0	0
Solyc01g010720.4	SL4.0ch01	5784049	5796268	-	Carboxypeptidase (AHRD V3.3 *** A0A2I4FWA2_9ROSI)	SG	SG	0	0	0	0	0	0.01
Solyc01g010740.4	SL4.0ch01	5814620	5818592	-	Pectate lyase (AHRD V3.3 *** A0A2G3DIQ3_CAPCH)	SG	SG	0	0	0.02	0	0	0
Solyc01g010750.4	SL4.0ch01	5819884	5825047	-	Ricin B lectin domain (AHRD V3.3 *-* A0A200Q0G6_9MAGN)	SG	SG	149.93	148.41	148.64	145.39	153.6	151.28
Solyc01g010755.1	SL4.0ch01	5844346	5845435	+	Serine/threonine-protein phosphatase 7 long form-like protein (AHRD V3.3 *-* A0A1J3IZ43_NOCCA)	SG	SG	0	0	0	0	0	0
Solyc01g010760.3	SL4.0ch01	5858971	5863067	+	Mitochondrial outer membrane protein porin (AHRD V3.3 *** A0A2K3KY08_TRIPR)	SG	SG	83.57	80.34	79.26	85.36	91.3	90.45
Solyc01g010780.4	SL4.0ch01	5868735	5875193	-	Protein kinase superfamily protein (AHRD V3.3 *** A0A2U1NYF7_ARTAN)	RLK-Pelle_RLCK-VIIa-2	PK	17.37	16.4	16.23	19.3	19.24	18.64
Solyc01g010785.1	SL4.0ch01	5940041	5940538	+	Retrovirus-related Pol polyprotein from transposon TNT 1-94 (AHRD V3.3 *-* A0A2I0VDL0_9ASPA)	SG	SG	0	0	0	0	0	0
Solyc01g010810.4	SL4.0ch01	6241727	6246288	-	Ran-interacting Mog1 protein (AHRD V3.3 *** A0A200QSC1_9MAGN)	SG	SG	5.1	4.82	4.76	5.41	5.36	5.28
Solyc01g010820.3	SL4.0ch01	6253773	6261096	+	Cullin (AHRD V3.3 *** A0A2U1PKA1_ARTAN)	SG	SG	14.97	14.65	15.26	15.45	16.14	17.03
Solyc01g010830.4	SL4.0ch01	6262145	6270528	-	Haloacid dehalogenase-like hydrolase-like protein (AHRD V3.3 *** Q6Z026_ORYSJ),Pfam:PF13419	SG	SG	6.03	5.37	5.8	6.41	6.26	6.45
Solyc01g010840.1	SL4.0ch01	6312144	6312377	+	Unknown protein	SG	SG	0	0	0	0	0	0
Solyc01g010860.3	SL4.0ch01	6333734	6338148	+	Sphinganine C(4)-monooxygenase 1 (AHRD V3.3 *** A0A2G3DFM4_CAPCH)	SG	SG	17.56	17.23	16.18	17.4	19.79	18.95
Solyc01g010870.3	SL4.0ch01	6339590	6346724	-	S-adenosyl-L-methionine-dependent methyltransferases superfamily protein (AHRD V3.3 *** A0A2U1LK68_ARTAN)	SG	SG	89.19	88.78	87.17	126.73	129.65	131.54
Solyc01g010880.3	SL4.0ch01	6348476	6353692	-	RING/FYVE/PHD zinc finger superfamily protein (AHRD V3.3 *** A0A2U1NXA0_ARTAN)	SG	SG	3.21	2.89	3.44	2.46	2.61	2.37
Solyc01g010890.4	SL4.0ch01	6375030	6379982	+	Expansin (AHRD V3.3 *** K4ATT2_SOLLC)	SG	SG	0	0	0	0	0	0
Solyc01g010900.3	SL4.0ch01	6386385	6391425	-	Cytochrome P450 (AHRD V3.3 *** A0A200QEP7_9MAGN)	SG	SG	0	0	0	0	0	0
Solyc01g010910.2	SL4.0ch01	6466320	6469538	+	MYB transcription factor (AHRD V3.3 *-* A0A0U3IU11_MESCR)	MYB	TF	0	0	0	0	0	0
Solyc01g010920.2	SL4.0ch01	6472821	6473925	-	O-fucosyltransferase (AHRD V3.3 *-* A0A2P5G0B7_TREOI)	SG	SG	1.64	0.91	1.89	1.7	2.12	2.2
Solyc01g010930.4	SL4.0ch01	6482615	6496063	-	O-fucosyltransferase family protein (AHRD V3.3 *** A0A2U1NIF6_ARTAN)	SG	SG	0.4	0.34	0.29	0.52	0.4	0.44
Solyc01g010940.3	SL4.0ch01	6526986	6532615	+	Transmembrane emp24 domain-containing protein p24delta7 (AHRD V3.3 *** A0A2G3AIH0_CAPAN)	SG	SG	14.48	13.33	15.1	11.8	11.81	11.51
Solyc01g010950.3	SL4.0ch01	6533946	6546350	-	MAP kinase kinase kinase 2	TKL-Pl-5	PK	4.74	5.34	5.38	5.45	5.45	5.29
Solyc01g010960.3	SL4.0ch01	6638330	6638689	+	60S ribosomal protein L35-like (AHRD V3.3 *-* A0A2I4GBA7_9ROSI)	SG	SG	0	0	0	0	0	0
Solyc01g010970.3	SL4.0ch01	6660592	6664618	+	Argonaute7	SG	SG	1.69	2.11	2	2.28	2.68	2.75
Solyc01g010990.2	SL4.0ch01	6887304	6888834	+	Son of sevenless protein (AHRD V3.3 *** Q9LQY7_ARATH)	SG	SG	21.15	19.8	21.13	25.58	25.14	30.15
Solyc01g011000.3	SL4.0ch01	6895222	6898379	-	Eukaryotic translation initiation factor 5A (AHRD V3.3 *** A0A1U8HES8_CAPAN)	SG	SG	169.27	167.25	170.69	170.82	174.47	172
Solyc01g011005.1	SL4.0ch01	6926622	6926966	-	Retrovirus-related Pol polyprotein from transposon TNT 1-94 (AHRD V3.3 *-* A0A2I0VJ33_9ASPA)	SG	SG	0.24	0	0	0.68	0.47	0
Solyc01g011020.2	SL4.0ch01	6990547	6990705	-	Unknown protein	SG	SG	0	0	0	0	0	0
Solyc01g011030.3	SL4.0ch01	7044405	7045642	+	RING/U-box superfamily protein (AHRD V3.3 *** A0A2K3MXG0_TRIPR)	SG	SG	28.42	29.79	27.74	36.01	33.5	32.74
Solyc01g011040.3	SL4.0ch01	7051209	7058142	-	Leucine-rich repeat receptor-like protein kinase (AHRD V3.3 *** A0A2R6RFK8_ACTCH)	SG	SG	15.35	14.63	15.28	15.5	15.41	15.18
Solyc01g011050.3	SL4.0ch01	7062733	7064829	+	leucine rich repeat protein	SG	SG	0	0	0	0	0	0
Solyc01g011060.1	SL4.0ch01	7079131	7079466	-	Maturase (AHRD V3.3 *-* O79414_SOLTU)	SG	SG	0	0	0	0	0	0
Solyc01g011070.1	SL4.0ch01	7199571	7199741	-	Unknown protein	SG	SG	0	0	0	0	0	0
Solyc01g011080.3	SL4.0ch01	7629314	7629853	-	Unknown protein	SG	SG	62.72	63.4	72.73	86.91	109.82	102.59
Solyc01g011090.4	SL4.0ch01	7647720	7660004	+	Phospholipid-transporting ATPase (AHRD V3.3 *-* A0A1U8GCQ9_CAPAN)	SG	SG	1.1	1.21	1.07	1.99	1.98	1.98
Solyc01g011100.2	SL4.0ch01	7660193	7675785	+	Phospholipid-transporting ATPase (AHRD V3.3 *** A0A1U8GCQ9_CAPAN)	SG	SG	7.46	7.68	7.45	8.88	9.35	9.57
Solyc01g011105.1	SL4.0ch01	7704510	7706220	+	CLAVATA3/ESR (CLE)-related protein 25-like (AHRD V3.3 *-* A0A2I4EI69_9ROSI)	SG	SG	1.1	0.75	0.44	0.27	0.33	0.51
Solyc01g011110.1	SL4.0ch01	7706806	7707003	+	Unknown protein	SG	SG	0	0	0	0	0	0
Solyc01g011113.1	SL4.0ch01	7722018	7722434	+	Retrovirus-related Pol polyprotein from transposon TNT 1-94 (AHRD V3.3 *-* A0A2I0VJ33_9ASPA)	SG	SG	0	0	0	0	0	0
Solyc01g011115.1	SL4.0ch01	7891214	7892394	-	aspartic proteinase-like protein 2 (AHRD V3.3 *-* A0A1S4D538_TOBAC)	SG	SG	0	0	0	0	0	0
Solyc01g011117.1	SL4.0ch01	8019700	8021057	-	protein TIFY 9-like (AHRD V3.3 --* XP_025884767.1)	SG	SG	0	0	0	0	0	0
Solyc01g011170.1	SL4.0ch01	8048675	8053485	-	Unknown protein	SG	SG	0	0.02	0	0	0	0
Solyc01g011180.1	SL4.0ch01	8110037	8110225	-	Sec1 family domain-containing protein MIP3 (AHRD V3.3 *-* A0A2G2VRM5_CAPBA)	SG	SG	0	0	0	0	0	0
Solyc01g011190.1	SL4.0ch01	8116182	8116370	-	Sec1 family domain-containing protein MIP3 (AHRD V3.3 *-* A0A2G3BC24_CAPCH)	SG	SG	0	0	0	0	0	0
Solyc01g011200.3	SL4.0ch01	8176561	8177753	-	aspartic proteinase-like protein 2 (AHRD V3.3 *-* A0A1S4D538_TOBAC)	SG	SG	1.79	1.15	2.78	2.17	1.96	1.79
Solyc01g011220.3	SL4.0ch01	8182752	8184822	-	Aspartic proteinase-like protein 2 (AHRD V3.3 *-* A0A1J6IK01_NICAT)	SG	SG	1.15	1.19	0.96	1.25	1.48	1.64
Solyc01g011230.3	SL4.0ch01	8195048	8196808	-	Eukaryotic aspartyl protease family protein (AHRD V3.3 *-* Q0WQ50_ARATH)	SG	SG	0.47	0.41	0.48	1.14	0.96	1.27
Solyc01g011260.1	SL4.0ch01	8272998	8273693	-	Aspartic proteinase-like protein 2 (AHRD V3.3 *-* A0A1J6IK01_NICAT)	SG	SG	0	0	0	0	0	0
Solyc01g011270.2	SL4.0ch01	8277470	8277983	-	Aspartic proteinase-like protein 2 (AHRD V3.3 *-* A0A1J6IK01_NICAT)	SG	SG	0	0	0	0	0	0
Solyc01g011273.1	SL4.0ch01	8322692	8323279	+	Unknown protein	SG	SG	0	0	0	0	0	0
Solyc01g011277.1	SL4.0ch01	8382857	8385349	+	High mobility group B protein 10 (AHRD V3.3 *-* A0A2G2X5K3_CAPBA)	SG	SG	0.07	0.07	0	0.05	0.13	0.12
Solyc01g011300.1	SL4.0ch01	8502440	8502979	-	Aspartic proteinase-like protein 2 (AHRD V3.3 *-* A0A1J6IK01_NICAT)	SG	SG	0	0	0	0	0	0
Solyc01g011310.2	SL4.0ch01	8604870	8610394	-	aspartic proteinase-like protein 2 (AHRD V3.3 *-* A0A1S4C1I7_TOBAC)	SG	SG	0	0	0	0	0	0
Solyc01g011320.2	SL4.0ch01	8674703	8675737	-	aspartic proteinase-like protein 2 (AHRD V3.3 *-* A0A1S4D538_TOBAC)	SG	SG	0	0	0	0	0	0
Solyc01g011330.3	SL4.0ch01	8685608	8687608	-	Aspartic proteinase-like protein 2 (AHRD V3.3 *-* A0A1J6IK01_NICAT)	SG	SG	0	0	0	0	0	0
Solyc01g011340.3	SL4.0ch01	8721710	8728084	+	protein phosphatase 2A catalytic subunit 2	SG	SG	27.63	28.77	26.55	26.66	28.96	28.23
Solyc01g011350.3	SL4.0ch01	8728804	8739466	-	DUF3755 domain-containing protein (AHRD V3.3 *** A0A1Q3D9X4_CEPFO)	SG	SG	18.09	18.51	17.3	23.35	23.1	22.39
Solyc01g011352.1	SL4.0ch01	8771503	8772004	-	Retrovirus-related Pol polyprotein from transposon TNT 1-94 (AHRD V3.3 *-* A0A2I0WBP1_9ASPA)	SG	SG	0	0	0	0	0	0
Solyc01g011354.1	SL4.0ch01	8772029	8772296	-	Retrovirus-related Pol polyprotein from transposon TNT 1-94 (AHRD V3.3 *-* A0A2I0WDP9_9ASPA)	SG	SG	0	0	0	0	0	0
Solyc01g011356.1	SL4.0ch01	8773339	8774139	-	Retrovirus-related Pol polyprotein from transposon TNT 1-94 (AHRD V3.3 *-* A0A2G2W4T7_CAPBA)	SG	SG	0	0	0	0	0	0
Solyc01g011358.1	SL4.0ch01	8779074	8780233	-	Retrovirus-related Pol polyprotein from transposon TNT 1-94 (AHRD V3.3 *-* A0A2I0WP97_9ASPA)	SG	SG	0	0	0	0	0	0
Solyc01g011390.2	SL4.0ch01	8796967	8797812	-	basic-leucine zipper transcription factor A (AHRD V3.3 *-* XP_021809091.1)	SG	SG	0	0	0	0	0.1	0
Solyc01g011410.2	SL4.0ch01	9046338	9046553	-	NAD(P)H-quinone oxidoreductase subunit H, chloroplastic (AHRD V3.3 *-* A0A1U8QCJ3_CAPAN)	SG	SG	0	0	0	0	0	0
Solyc01g011413.1	SL4.0ch01	9080643	9083659	+	Unknown protein	SG	SG	0.52	0.7	0.38	0.82	0.51	0.55
Solyc01g011417.1	SL4.0ch01	9142814	9145371	-	Photosystem II CP47 reaction center protein (AHRD V3.3 *-* A0A140JZJ0_GYMST)	SG	SG	0.03	0.07	0	0	0.03	0
Solyc01g011430.4	SL4.0ch01	9258050	9260481	-	O-acyltransferase WSD1-like (AHRD V3.3 *** A0A2I4EG31_9ROSI)	SG	SG	3.14	3	3.2	0.34	0.56	0.28
Solyc01g011435.1	SL4.0ch01	9273822	9274738	+	Defensin-like protein 1 (AHRD V3.3 *** A0A1U8FEJ7_CAPAN),Pfam:PF00304	SG	SG	0	0	0	0	0	0
Solyc01g011460.3	SL4.0ch01	9320849	9322496	-	Unknown protein	SG	SG	0	0	0	0	0	0
Solyc01g011465.1	SL4.0ch01	9340901	9351535	-	Unknown protein	SG	SG	0	0	0	0.02	0.01	0
Solyc01g011470.1	SL4.0ch01	9380677	9380958	-	Kirola (AHRD V3.3 *-* A0A2U1MSV5_ARTAN)	SG	SG	0	0	0	0	0	0
Solyc01g011480.1	SL4.0ch01	9420407	9420664	-	Photosystem II CP43 reaction center protein (AHRD V3.3 *-* A0A2G2VUH1_CAPBA)	SG	SG	0	0	0	0	0	0
Solyc01g011490.1	SL4.0ch01	9432857	9433757	+	O-acyltransferase WSD1-like (AHRD V3.3 *-* A0A2I4EG31_9ROSI)	SG	SG	0	0.2	0	0	0	0
Solyc01g011495.1	SL4.0ch01	9462248	9463508	-	Defensin-like protein 1 (AHRD V3.3 *** A0A1U8FEJ7_CAPAN),Pfam:PF00304	SG	SG	0	0	0	0	0	0
Solyc01g011500.1	SL4.0ch01	9481042	9481239	-	Unknown protein	SG	SG	0	0	0	0	0	0
Solyc01g011510.4	SL4.0ch01	9568617	9579715	+	Aldehyde dehydrogenase (AHRD V3.3 *** A0A200Q0A3_9MAGN)	SG	SG	4.02	3.83	3.72	4.12	3.72	3.6
Solyc01g011520.2	SL4.0ch01	9593293	9594228	-	Endoribonuclease Dicer-like protein 2 (AHRD V3.3 *-* A0A2G2Y661_CAPAN)	SG	SG	0	0	0	0	0	0
Solyc01g011530.1	SL4.0ch01	9594627	9595573	+	Endoribonuclease Dicer-like protein 2 (AHRD V3.3 *-* A0A2G2Y661_CAPAN)	SG	SG	0	0	0	0	0	0
Solyc01g011540.1	SL4.0ch01	9614796	9615177	-	Endoribonuclease Dicer-like protein 2 (AHRD V3.3 *-* A0A2G2Y661_CAPAN)	SG	SG	0	0	0	0	0	0
Solyc01g012540.1	SL4.0ch01	9665413	9665595	-	Endoribonuclease Dicer-like protein 2 (AHRD V3.3 *-* A0A2G2Y661_CAPAN)	SG	SG	0	0	0	0	0	0
Solyc01g012550.1	SL4.0ch01	9681622	9681915	+	Endoribonuclease Dicer-like protein 2 (AHRD V3.3 *-* A0A2G3B0Q1_CAPCH)	SG	SG	0	0	0	0	0	0
Solyc01g012560.1	SL4.0ch01	9699527	9699685	+	Endoribonuclease Dicer-like protein 2 (AHRD V3.3 *-* A0A2G3B0Q1_CAPCH)	SG	SG	0	0	0	0	0	0
Solyc01g012570.2	SL4.0ch01	9719147	9720472	-	Endoribonuclease Dicer-like protein 2 (AHRD V3.3 *-* A0A2G2Y661_CAPAN)	SG	SG	0	0	0	0	0	0
Solyc01g012580.1	SL4.0ch01	9739597	9739963	-	Endoribonuclease Dicer-like protein 2 (AHRD V3.3 *-* A0A2G2Y661_CAPAN)	SG	SG	0	0.5	0.26	0.96	0.22	0.53
Solyc01g012585.1	SL4.0ch01	9764008	9764497	-	Retrovirus-related Pol polyprotein from transposon TNT 1-94 (AHRD V3.3 *-* A0A2I0VHP9_9ASPA)	SG	SG	0	0	0	0	0	0
Solyc01g012590.1	SL4.0ch01	9773802	9775543	-	Endoribonuclease Dicer-like protein 2 (AHRD V3.3 *-* A0A2G3B0R0_CAPCH)	SG	SG	0	0	0	0	0	0
Solyc01g012610.1	SL4.0ch01	9783357	9783566	+	Endoribonuclease Dicer-like protein 2 (AHRD V3.3 *-* A0A2G2VE65_CAPBA)	SG	SG	0	0	0	0	0	0
Solyc01g012650.1	SL4.0ch01	9850281	9850773	-	Endoribonuclease Dicer-like protein 2 (AHRD V3.3 *-* A0A2G2Y661_CAPAN)	SG	SG	0	0	0	0	0	0
Solyc01g012670.3	SL4.0ch01	9866304	9867253	-	Endoribonuclease Dicer-like protein 2 (AHRD V3.3 *-* A0A2G2Y661_CAPAN)	SG	SG	0	0	0	0	0	0
Solyc01g012680.1	SL4.0ch01	9867652	9867861	+	Endoribonuclease Dicer-like protein 2 (AHRD V3.3 *-* A0A2G3B0Q1_CAPCH)	SG	SG	0	0	0	0	0	0
Solyc01g012690.1	SL4.0ch01	9900254	9901258	-	receptor-like protein 12 (AHRD V3.3 *-* A0A1U8DTH8_CAPAN)	SG	SG	0	0	0	0	0	0
Solyc01g012700.4	SL4.0ch01	9909361	9913814	+	Aldehyde dehydrogenase (AHRD V3.3 *** A0A200Q0A3_9MAGN)	SG	SG	0	0	0	0	0	0
Solyc01g012720.1	SL4.0ch01	9975037	9975231	-	Endoribonuclease Dicer-like protein 2 (AHRD V3.3 *-* A0A2G2VE75_CAPBA)	SG	SG	0	0	0	0	0	0
Solyc01g012730.1	SL4.0ch01	10005253	10005462	-	Endoribonuclease Dicer-like protein 2 (AHRD V3.3 *-* A0A2G3B0R0_CAPCH)	SG	SG	0	0	0	0	0	0
Solyc01g012740.1	SL4.0ch01	10047974	10048841	-	Endoribonuclease Dicer-like protein 2 (AHRD V3.3 *-* A0A2G2Y661_CAPAN)	SG	SG	0	0	0	0	0	0
Solyc01g012750.3	SL4.0ch01	10101037	10101342	+	Aldehyde dehydrogenase (AHRD V3.3 *-* A0A1Q3AVW5_CEPFO)	SG	SG	0	0	0	0	0	0
Solyc01g012760.1	SL4.0ch01	10106292	10109848	+	Aldehyde dehydrogenase (AHRD V3.3 *-* A0A200Q0A3_9MAGN)	SG	SG	0	0.03	0	0	0	0
Solyc01g013760.1	SL4.0ch01	10177661	10178030	-	Endoribonuclease Dicer-like protein 2 (AHRD V3.3 *-* A0A2G2Y661_CAPAN)	SG	SG	0	0	0	0	0	0
Solyc01g013780.1	SL4.0ch01	10189076	10189363	-	Endoribonuclease Dicer-like protein 2 (AHRD V3.3 *-* A0A2G2Y661_CAPAN)	SG	SG	0	0	0	0	0	0
Solyc01g013790.1	SL4.0ch01	10190609	10190878	+	Endoribonuclease Dicer-like protein 2 (AHRD V3.3 *-* A0A2G3B0Q1_CAPCH)	SG	SG	0	0	0	0	0	0
Solyc01g013810.1	SL4.0ch01	10214481	10214690	+	Endoribonuclease Dicer-like protein 2 (AHRD V3.3 *-* A0A2G3B0Q1_CAPCH)	SG	SG	0	0	0	0	0	0
Solyc01g013820.1	SL4.0ch01	10237765	10238091	+	endoribonuclease Dicer homolog 2 (AHRD V3.3 --* XP_006428678.1)	SG	SG	0	0	0	0	0	0
Solyc01g013840.1	SL4.0ch01	10246992	10247339	-	Endoribonuclease Dicer-like protein 2 (AHRD V3.3 *-* A0A2G2Y661_CAPAN)	SG	SG	0	0	0	0	0	0
Solyc01g013850.1	SL4.0ch01	10289512	10290368	-	Endoribonuclease Dicer-like protein 2 (AHRD V3.3 *-* A0A2G3B0R0_CAPCH)	SG	SG	0	0	0	0	0	0
Solyc01g013860.1	SL4.0ch01	10290707	10290976	+	Endoribonuclease Dicer-like protein 2 (AHRD V3.3 *-* A0A2G2VE65_CAPBA)	SG	SG	0	0	0	0	0	0
Solyc01g013870.1	SL4.0ch01	10322027	10322263	-	receptor-like protein 12 (AHRD V3.3 *-* A0A1U7XMD6_NICSY)	SG	SG	0	0	0	0	0	0
Solyc01g013880.1	SL4.0ch01	10322437	10323141	-	receptor-like protein 12 (AHRD V3.3 *-* A0A1U8DTH8_CAPAN)	SG	SG	0	0	0	0	0	0.14
Solyc01g013883.1	SL4.0ch01	10340665	10348944	+	Aldehyde dehydrogenase (AHRD V3.3 *-* A0A218WKY9_PUNGR)	SG	SG	0	0.01	0.01	0	0.02	0
Solyc01g013887.1	SL4.0ch01	10380556	10381475	+	Unknown protein	SG	SG	0.09	0	0	0.64	0.18	0.32
Solyc01g013890.3	SL4.0ch01	10384515	10395910	+	Aldehyde dehydrogenase (AHRD V3.3 *** A0A200Q0A3_9MAGN)	SG	SG	0.01	0.01	0	0.06	0.06	0.04
Solyc01g013910.1	SL4.0ch01	10417326	10419212	-	Endoribonuclease Dicer 2b (AHRD V3.3 *-* A0A164W6J8_SOLLC)	SG	SG	0	0	0	0	0	0
Solyc01g013920.1	SL4.0ch01	10465915	10466754	-	Endoribonuclease Dicer-like protein 2 (AHRD V3.3 *-* A0A2G2Y661_CAPAN)	SG	SG	0	0	0	0	0	0
Solyc01g013930.1	SL4.0ch01	10468018	10468215	+	Endoribonuclease Dicer-like protein 2 (AHRD V3.3 *-* A0A2G3B0Q1_CAPCH)	SG	SG	0	0	0	0	0	0
Solyc01g013950.2	SL4.0ch01	10535538	10536607	-	Endoribonuclease Dicer-like protein 2 (AHRD V3.3 *-* A0A2G2Y661_CAPAN)	SG	SG	0	0	0	0	0	0
Solyc01g013970.1	SL4.0ch01	10635971	10636228	-	Plastid transcriptionally active 3 (AHRD V3.3 *-* F4J3M2_ARATH)	SG	SG	0	0	0	0	0	0
Solyc01g013975.1	SL4.0ch01	10657321	10666787	-	Unknown protein	SG	SG	0.1	0.05	0.11	0.25	0.21	0.18
Solyc01g013980.1	SL4.0ch01	10751237	10751448	+	Vacuolar protein-sorting-associated protein 33-like protein (AHRD V3.3 *-* A0A2G3CIT9_CAPCH)	SG	SG	0	0	0	0	0	0
Solyc01g013985.1	SL4.0ch01	10806500	10807298	+	Unknown protein	SG	SG	0	0	0	0	0	0
Solyc01g013990.1	SL4.0ch01	10818199	10819130	+	Unknown protein	SG	SG	0	0	0	0	0	0
Solyc01g013995.2	SL4.0ch01	10838026	10839540	+	B3 domain-containing transcription factor VRN1-like isoform X1 (AHRD V3.3 --* A0A2I4FEY9_9ROSI)	SG	SG	0	0	0	0	0	0
Solyc01g014000.1	SL4.0ch01	10944935	10945445	+	Plastid transcriptionally active 3 (AHRD V3.3 *-* F4J3M2_ARATH)	SG	SG	0	0	0	0	0	0
Solyc01g014010.1	SL4.0ch01	10981185	10981460	+	Unknown protein	SG	SG	0	0	0	0	0	0
Solyc01g014020.1	SL4.0ch01	11094685	11096062	-	Hcr9-OR2C (AHRD V3.3 *-* Q4VSU3_SOLPI)	SG	SG	0	0	0	0	0	0
Solyc01g014050.1	SL4.0ch01	11144223	11144551	-	asparagine-rich protein-like (AHRD V3.3 *-* XP_020397117.1)	SG	SG	0	0	0	0	0	0
Solyc01g014055.1	SL4.0ch01	11148565	11148930	+	Reverse transcriptase (AHRD V3.3 *-* Q8W452_BRANA)	SG	SG	0	0	0	0	0	0
Solyc01g014060.3	SL4.0ch01	11186914	11187847	-	Plastocyanin-like (AHRD V3.3 *-* A0A200Q508_9MAGN)	SG	SG	0	0	0	0	0	0
Solyc01g014070.1	SL4.0ch01	11193265	11194170	-	Cupredoxin (AHRD V3.3 *-* A0A2U1PP75_ARTAN)	SG	SG	0	0	0	0	0	0
Solyc01g014090.1	SL4.0ch01	11320678	11321678	+	Synaptotagmin-4 (AHRD V3.3 *-* A0A2G2X4F1_CAPBA)	SG	SG	0	0	0	0	0	0
Solyc01g014100.3	SL4.0ch01	11619880	11620618	+	CLE protein 1	SG	SG	0	0	0	0	0	0
Solyc01g014105.1	SL4.0ch01	11686745	11690066	-	IRK-interacting protein (AHRD V3.3 *** A0A2I4FH54_9ROSI)	SG	SG	2.13	2.42	2.28	3.36	3.52	2.63
Solyc01g014130.2	SL4.0ch01	11716027	11716531	+	receptor-like protein 12 (AHRD V3.3 *-* A0A1U8DTH8_CAPAN)	SG	SG	0	0	0	0	0	0
Solyc01g014140.3	SL4.0ch01	11734483	11735001	+	receptor-like protein 12 (AHRD V3.3 *-* A0A2G2YW48_CAPAN)	SG	SG	0.32	0.35	0.73	0.45	0.47	0.19
Solyc01g014150.1	SL4.0ch01	11756149	11757305	+	NL0E (AHRD V3.3 *-* Q9ZS81_SOLLC)	SG	SG	0	0.08	0	0	0	0
Solyc01g014160.1	SL4.0ch01	11784041	11786268	+	receptor-like protein 12 (AHRD V3.3 *-* A0A1U8DTH8_CAPAN)	SG	SG	0.48	0.08	0.13	0.16	0.11	0.22
Solyc01g014170.1	SL4.0ch01	11786322	11786492	+	receptor-like protein 12 (AHRD V3.3 *-* A0A1U7XMD6_NICSY)	SG	SG	0	0	0.55	0	0	0
Solyc01g014180.3	SL4.0ch01	11801664	11802639	-	Zinc finger A20 and AN1 domain-containing stress-associated protein 8 (AHRD V3.3 *** A0A2G2UWG6_CAPBA)	SG	SG	1115.86	1084.36	1087.75	1382.6	1452.2	1410.01
Solyc01g014210.1	SL4.0ch01	11887057	11888459	+	ADP,ATP carrier protein, mitochondrial (AHRD V3.3 *** A0A2G3CB84_CAPCH)	SG	SG	0	0	0	0	0	0
Solyc01g014220.3	SL4.0ch01	11903329	11906355	+	DUF616 domain-containing protein (AHRD V3.3 *-* A0A1Q3BIE2_CEPFO)	SG	SG	0	0	0	0	0	0
Solyc01g014230.4	SL4.0ch01	11925479	11928852	-	RING-type E3 ubiquitin transferase (AHRD V3.3 *** A0A2G3CB55_CAPCH)	SG	SG	14.35	14.56	15.07	15.69	17.31	17.43
Solyc01g014240.1	SL4.0ch01	11960325	11960573	+	TMV resistance protein N (AHRD V3.3 *-* A0A2G2VDZ1_CAPBA)	SG	SG	0	0	0	0	0	0
Solyc01g014250.2	SL4.0ch01	11972826	11973390	+	Unknown protein	SG	SG	603.63	609.52	654.15	958.09	996.46	967.75
Solyc01g014260.1	SL4.0ch01	11979219	11979439	+	Unknown protein	SG	SG	0	0.83	0	0	0.37	0
Solyc01g014270.3	SL4.0ch01	11995795	12000307	+	Unknown protein	SG	SG	15.39	14.48	14.71	19.5	19.84	18.91
Solyc01g014275.1	SL4.0ch01	12017260	12020359	+	glycine-rich cell wall structural protein-like (AHRD V3.3 *-* XP_019067541.1)	SG	SG	0	0.03	0.03	0	0.05	0
Solyc01g014300.1	SL4.0ch01	12060416	12061027	-	receptor-like protein 12 (AHRD V3.3 *-* A0A2G2YW48_CAPAN)	SG	SG	0	0	0	0	0	0
Solyc01g014310.2	SL4.0ch01	12072490	12072939	-	receptor-like protein 12 (AHRD V3.3 *-* A0A1U8DTH8_CAPAN)	SG	SG	0	0	0	0	0	0
Solyc01g014315.1	SL4.0ch01	12080247	12081106	-	Unknown protein	SG	SG	0	0	0	0	0	0
Solyc01g014320.4	SL4.0ch01	12090267	12091362	+	S-adenosyl-L-methionine-dependent methyltransferases superfamily protein (AHRD V3.3 *** A0A2U1QHF5_ARTAN)	SG	SG	0	0	0	0	0	0
Solyc01g014350.1	SL4.0ch01	12176595	12176949	+	Protein kinase family protein (AHRD V3.3 *-* F4ISN5_ARATH)	SG	SG	0	0	0	0	0	0
Solyc01g014355.1	SL4.0ch01	12201170	12221626	-	Unknown protein	SG	SG	0	0	0	0.01	0	0.02
Solyc01g014360.1	SL4.0ch01	12266842	12267765	-	4-hydroxy-4-methyl-2-oxoglutarate aldolase (AHRD V3.3 --* A0A2G3CF74_CAPCH)	SG	SG	0	0	0	0	0	0
Solyc01g014363.1	SL4.0ch01	12323387	12329113	+	Retrovirus-related Pol polyprotein from transposon TNT 1-94 (AHRD V3.3 *-* POLX_TOBAC)	SG	SG	0	0	0	0	0.01	0
Solyc01g014367.1	SL4.0ch01	12408696	12409815	+	Unknown protein	SG	SG	0	0	0	0	0	0
Solyc01g014370.2	SL4.0ch01	12605153	12606171	-	Synaptotagmin-4 (AHRD V3.3 *-* A0A2G2YVG9_CAPAN)	SG	SG	0	0	0	0	0	0
Solyc01g014373.1	SL4.0ch01	12752399	12755015	-	IRK-interacting protein (AHRD V3.3 *** A0A2I4FH54_9ROSI)	SG	SG	1.38	1.19	1.12	2.29	1.6	1.89
Solyc01g014377.1	SL4.0ch01	12955330	12958453	+	Unknown protein	SG	SG	0	0	0	0	0	0
Solyc01g014390.3	SL4.0ch01	12979104	12981614	+	Unknown protein	SG	SG	0.1	0.07	0.04	0.09	0.06	0.23
Solyc01g014400.2	SL4.0ch01	13289551	13291458	+	Endoribonuclease Dicer-like protein 2 (AHRD V3.3 *-* A0A2G2Y661_CAPAN)	SG	SG	0	0	0	0	0	0
Solyc01g014410.1	SL4.0ch01	13554548	13554787	+	Dicer-like protein 2 (AHRD V3.3 *-* F8SXT7_NICAT)	SG	SG	0	0	0	0	0	0
Solyc01g014420.1	SL4.0ch01	13572829	13573869	+	Endoribonuclease Dicer-like protein 2 (AHRD V3.3 *-* A0A2G2Y661_CAPAN)	SG	SG	0	0	0	0	0	0
Solyc01g014430.1	SL4.0ch01	13594635	13595016	+	Endoribonuclease Dicer-like protein 2 (AHRD V3.3 *-* A0A2G2Y661_CAPAN)	SG	SG	0	0	0	0	0	0
Solyc01g014440.2	SL4.0ch01	13621520	13622527	+	Endoribonuclease Dicer-like protein 2 (AHRD V3.3 *-* A0A2G2Y661_CAPAN)	SG	SG	0	0	0	0	0	0
Solyc01g014450.1	SL4.0ch01	13685165	13685789	-	Dicer-like 2 protein (AHRD V3.3 *-* H9N4C7_NICAT)	SG	SG	0	0	0	0	0	0
Solyc01g014470.1	SL4.0ch01	13986197	13986628	-	Unknown protein	SG	SG	12.75	9.51	7.91	9.53	5.23	7.42
Solyc01g014480.3	SL4.0ch01	13994708	13998041	-	ETHYLENE INSENSITIVE 3-like 3 protein (AHRD V3.3 *** A0A2G3AJ97_CAPAN)	EIL	TF	20.39	20.07	19.46	20.75	22.26	22.07
Solyc01g014490.4	SL4.0ch01	14012120	14028115	-	DNA topoisomerase 6 subunit B (AHRD V3.3 *** A0A2I4GDF3_9ROSI)	SG	SG	4.23	4.48	4.45	5.93	5.53	5.6
Solyc01g014510.2	SL4.0ch01	14052347	14053210	+	G-type lectin S-receptor-like serine/threonine-protein kinase (AHRD V3.3 *-* A0A2K3NIX6_TRIPR)	SG	SG	0	0	0	0	0	0
Solyc01g014520.1	SL4.0ch01	14063037	14064323	+	Receptor-like protein kinase (AHRD V3.3 *** A0A2U1PPA0_ARTAN)	RLK-Pelle_SD-2b	PK	0	0	0	0	0	0
Solyc01g014530.2	SL4.0ch01	14064826	14066118	-	G-type lectin S-receptor-like serine/threonine-protein kinase (AHRD V3.3 *-* A0A2K3PIJ6_TRIPR)	SG	SG	24.16	21.61	22.82	33.11	29.58	33.6
Solyc01g014533.1	SL4.0ch01	14084608	14085796	-	Retrovirus-related Pol polyprotein from transposon TNT 1-94 (AHRD V3.3 *-* A0A2I0WSF9_9ASPA)	SG	SG	0	0	0	0	0	0
Solyc01g014540.3	SL4.0ch01	14364827	14365162	+	G-type lectin S-receptor-like serine/threonine-protein kinase (AHRD V3.3 --* A0A2K3NTH2_TRIPR)	SG	SG	0	0	0	0	0	0
Solyc01g014550.3	SL4.0ch01	14371439	14372799	+	Receptor-like protein kinase (AHRD V3.3 *** A0A2U1PPA0_ARTAN)	RLK-Pelle_SD-2b	PK	0.36	0.34	0.28	0	0.24	0.07
Solyc01g014560.4	SL4.0ch01	14373061	14374397	-	G-type lectin S-receptor-like serine/threonine-protein kinase (AHRD V3.3 *** A0A2K3PIJ6_TRIPR)	SG	SG	6.95	6.56	8.3	5.54	6.22	6.32
Solyc01g014620.1	SL4.0ch01	14477503	14477877	-	Unknown protein	SG	SG	0	0.24	0	0	0.22	0
Solyc01g014640.1	SL4.0ch01	14511305	14511661	+	G-type lectin S-receptor-like serine/threonine-protein kinase (AHRD V3.3 *-* A0A2K3NIX6_TRIPR)	SG	SG	0	0	0	0	0	0
Solyc01g014650.1	SL4.0ch01	14517850	14518110	+	Receptor-like protein kinase (AHRD V3.3 *-* A0A2U1PPA0_ARTAN)	RLK-Pelle_SD-2b	PK	0	0	0	0	0	0
Solyc01g014660.1	SL4.0ch01	14518848	14519629	-	G-type lectin S-receptor-like serine/threonine-protein kinase (AHRD V3.3 *** A0A2K3PIJ6_TRIPR)	SG	SG	0	0	0	0	0	0
Solyc01g014680.1	SL4.0ch01	14560195	14560374	+	G-type lectin S-receptor-like serine/threonine-protein kinase (AHRD V3.3 *-* A0A2K3PIJ6_TRIPR)	SG	SG	0.46	1.01	0	0	0	0
Solyc01g014690.2	SL4.0ch01	14560950	14561477	+	Receptor-like protein kinase (AHRD V3.3 *-* A0A2U1PPA0_ARTAN)	RLK-Pelle_SD-2b	PK	0.31	0.35	0	0	0.61	0.37
Solyc01g014700.2	SL4.0ch01	14561419	14562518	-	G-type lectin S-receptor-like serine/threonine-protein kinase (AHRD V3.3 *-* A0A2K3PJV0_TRIPR)	SG	SG	0.75	1.16	0.78	1.18	1.25	1.06
Solyc01g014710.1	SL4.0ch01	14600322	14600699	+	DUF1677 family protein (DUF1677) (AHRD V3.3 *** AT1G72510.2)	SG	SG	0	0	0	0	0	0
Solyc01g014720.3	SL4.0ch01	14631821	14632345	+	Solanum lycopersicum Cytokinin Response Factor 7	AP2/ERF-ERF	TF	0.16	0	0	0	0	0
Solyc01g014725.2	SL4.0ch01	14713816	14714745	+	Leucine-rich repeat protein kinase family protein, putative (AHRD V3.3 *-* A0A061F7S3_THECC)	SG	SG	2.03	2.95	2.55	5.31	4.77	3.55
Solyc01g014730.2	SL4.0ch01	14818605	14820483	-	Unknown protein	SG	SG	0	0	0.05	0.06	0	0.05
Solyc01g014740.1	SL4.0ch01	14832613	14832879	+	Unknown protein	SG	SG	0	0	0	0	0	0
Solyc01g014745.1	SL4.0ch01	14893166	14894562	-	Unknown protein	SG	SG	0	0	0	0	0	0
Solyc01g014760.1	SL4.0ch01	15041349	15041621	-	Unknown protein	SG	SG	0	0	0	0	0	0
Solyc01g014800.1	SL4.0ch01	15152393	15152680	-	Endoribonuclease Dicer-like protein 2 (AHRD V3.3 *-* A0A2G2Y661_CAPAN)	SG	SG	0	0	0	0	0	0
Solyc01g014820.2	SL4.0ch01	15500879	15501796	-	Inosine-uridine preferring nucleoside hydrolase family protein (AHRD V3.3 *-* A0A2U1LEG5_ARTAN)	SG	SG	0	0	0	0	0	0
Solyc01g014830.1	SL4.0ch01	15603775	15604284	-	Extensin-like protein Dif10 (AHRD V3.3 *** Q43504_SOLLC)	SG	SG	0	0	0	0	0	0
Solyc01g014840.3	SL4.0ch01	15605212	15610957	-	Disease resistance protein (TIR-NBS-LRR class) (AHRD V3.3 *** A0A2U1PW75_ARTAN)	SG	SG	13.28	14.73	13.6	11.14	10.92	11.47
Solyc01g014850.4	SL4.0ch01	15613794	15614527	-	Zinc finger transcription factor 7	SG	SG	63.05	62.07	65.66	50.8	56.5	55.08
Solyc01g014860.3	SL4.0ch01	15624560	15624733	-	Unknown protein	SG	SG	126.14	123.83	116.67	128.44	130.76	124.56
Solyc01g014910.2	SL4.0ch01	15844808	15847343	+	transcription factor bHLH95-like (AHRD V3.3 *** A0A2I4FIQ6_9ROSI)	bHLH	TF	0	0.04	0.07	0	0	0.04
Solyc01g014930.2	SL4.0ch01	16051341	16053027	-	Hcr9-OR2C (AHRD V3.3 *-* Q4VSU3_SOLPI)	SG	SG	0	0	0	0	0	0
Solyc01g014940.2	SL4.0ch01	16054506	16055681	-	Hcr9-OR2A (AHRD V3.3 *-* Q4VSU5_SOLPI)	SG	SG	0	0	0	0	0	0
Solyc01g014960.1	SL4.0ch01	16231906	16234525	+	transcription factor bHLH95-like (AHRD V3.3 *** A0A2I4EEI6_9ROSI)	SG	SG	0	0	0	0	0	0
Solyc01g014963.1	SL4.0ch01	16327166	16327977	-	Retrovirus-related Pol polyprotein from transposon TNT 1-94 (AHRD V3.3 *-* A0A2K3MX29_TRIPR)	SG	SG	0	0	0	0	0	0
Solyc01g014967.1	SL4.0ch01	16337562	16338157	-	Retrovirus-related Pol polyprotein from transposon TNT 1-94 (AHRD V3.3 *-* POLX_TOBAC)	SG	SG	0	0	0	0	0	0
Solyc01g014970.1	SL4.0ch01	16363624	16364986	-	Zinc-finger homeodomain protein 4 (AHRD V3.3 --* ZHD4_ARATH)	zf-HD	TF	0	0	0	0	0	0
Solyc01g014980.4	SL4.0ch01	16582171	16583011	-	Unknown protein	SG	SG	0.2	0	0.34	0	0.1	0
Solyc01g014990.3	SL4.0ch01	16586910	16587612	-	Unknown protein	SG	SG	0	0	0	0	0	0
Solyc01g015000.3	SL4.0ch01	16618915	16622713	+	Nitrogen regulatory protein P-II (AHRD V3.3 *-* A0A2G2Z6U6_CAPAN)	SG	SG	0	0	0	0	0	0
Solyc01g015010.1	SL4.0ch01	16623768	16623941	+	Unknown protein	SG	SG	0	0	0	0	0	0
Solyc01g015020.4	SL4.0ch01	16635953	16638319	+	PRLI-interacting factor (AHRD V3.3 *-* AT5G19900.5)	SG	SG	100.5	101.67	102	115.79	111.43	114.06
Solyc01g015030.1	SL4.0ch01	16698456	16701015	-	Unknown protein	SG	SG	0	0	0	0	0	0
Solyc01g015035.1	SL4.0ch01	16718268	16718967	+	Unknown protein	SG	SG	0	0	0	0	0	0
Solyc01g015050.1	SL4.0ch01	16762112	16762396	+	factor of DNA methylation 4-like (AHRD V3.3 --* XP_022844165.1)	SG	SG	0	0	0	0	0	0
Solyc01g015060.1	SL4.0ch01	16762764	16763227	-	XH/XS domain protein (AHRD V3.3 *-* A0A2K3NHW6_TRIPR)	SG	SG	0	0	0	0	0	0
Solyc01g015080.3	SL4.0ch01	16810368	16812913	-	Peroxidase (AHRD V3.3 *** K4AUE2_SOLLC)	SG	SG	0	0	0	0	0	0
Solyc01g015130.1	SL4.0ch01	16861921	16862295	-	F-box/LRR-repeat protein (AHRD V3.3 *-* A0A2G2ZYX1_CAPAN)	SG	SG	0	0	0	0	0	0
Solyc01g015133.1	SL4.0ch01	17162116	17162788	-	Retrovirus-related Pol polyprotein from transposon TNT 1-94 (AHRD V3.3 *-* A0A2I0VJ33_9ASPA)	SG	SG	0	0	0	0	0	0
Solyc01g015137.1	SL4.0ch01	17313565	17314239	+	Retrovirus-related Pol polyprotein from transposon TNT 1-94 (AHRD V3.3 *-* A0A2I0VJ33_9ASPA)	SG	SG	0	0	0	0	0	0
Solyc01g015180.1	SL4.0ch01	17485371	17485595	-	F-box/LRR-repeat protein (AHRD V3.3 *-* A0A2G2X6L0_CAPBA)	SG	SG	0	0	0	0	0	0
Solyc01g015185.1	SL4.0ch01	17538212	17538893	-	Retrovirus-related Pol polyprotein from transposon TNT 1-94 (AHRD V3.3 *-* A0A2I0VJ33_9ASPA)	SG	SG	0	0	0	0	0	0
Solyc01g015200.1	SL4.0ch01	17894216	17895137	+	Plastid transcriptionally active 3 (AHRD V3.3 *-* F4J3M2_ARATH)	SG	SG	0	0	0	0	0	0
Solyc01g015210.1	SL4.0ch01	17927885	17929212	+	B3 domain-containing protein (AHRD V3.3 *-* A0A1Q3D9A6_CEPFO)	B3	TF	0	0	0	0	0	0
Solyc01g015230.3	SL4.0ch01	18039703	18039804	-	Unknown protein	SG	SG	0	0	0	0	0	0
Solyc01g015250.1	SL4.0ch01	18251898	18252278	-	Unknown protein	SG	SG	58.25	57.51	45.07	75.33	82.38	70.66
Solyc01g015280.1	SL4.0ch01	18397604	18397753	+	Unknown protein	SG	SG	0	0	0	0	0	0
Solyc01g015290.1	SL4.0ch01	18436112	18436492	+	cold shock domain protein 1 (AHRD V3.3 --* AT4G36020.3)	SG	SG	0	0	0	0	0	0
Solyc01g015293.1	SL4.0ch01	18544072	18547311	-	Unknown protein	SG	SG	43.87	43.28	43.95	59.39	57.3	58.58
Solyc01g015297.1	SL4.0ch01	18582263	18584748	-	Unknown protein	SG	SG	46.56	45.32	46.52	55.08	52.12	56.76
Solyc01g016300.1	SL4.0ch01	18742215	18743450	-	Unknown protein	SG	SG	0	0	0	0	0	0
Solyc01g016305.1	SL4.0ch01	18964612	18980538	-	Retrovirus-related Pol polyprotein from transposon TNT 1-94 (AHRD V3.3 *-* A0A2K3NHV2_TRIPR)	SG	SG	0	0	0	0	0	0
Solyc01g016350.1	SL4.0ch01	19089012	19089905	+	Unknown protein	SG	SG	0	0	0	0	0	0
Solyc01g016355.1	SL4.0ch01	19125356	19126258	-	receptor-like protein 12 (AHRD V3.3 *-* A0A1U8DTH8_CAPAN)	SG	SG	0	0	0	0	0	0
Solyc01g016380.4	SL4.0ch01	19521731	19523459	-	protein trichome birefringence-like (AHRD V3.3 *-* A0A2I4E1G4_9ROSI)	SG	SG	0	0	0	0	0	0
Solyc01g016390.4	SL4.0ch01	19523625	19526028	-	protein trichome birefringence-like (AHRD V3.3 *-* A0A2I4E1G4_9ROSI)	SG	SG	0.07	0	0	0	0	0
Solyc01g016400.1	SL4.0ch01	19533951	19536020	-	Unknown protein	SG	SG	0.95	1.06	1.1	2.73	2.81	2.39
Solyc01g016410.4	SL4.0ch01	19537438	19538389	-	RING/U-box superfamily protein (AHRD V3.3 *-* A0A2U1PQW6_ARTAN)	SG	SG	50.43	48.81	50.32	64.87	60.17	61.15
Solyc01g016412.1	SL4.0ch01	19557180	19560562	-	Transposase (AHRD V3.3 *-* F8UTT6_SOLDE)	SG	SG	0	0	0	0	0	0
Solyc01g016414.1	SL4.0ch01	19674228	19680873	+	TCP transcription factor 1 (AHRD V3.3 *** G3BGU2_SOLLC)	TCP	TF	0	0	0	0.02	0	0
Solyc01g016416.1	SL4.0ch01	19674703	19677374	-	Transposase, Ptta/En/Spm (AHRD V3.3 *-* A0A2U1MQN8_ARTAN)	SG	SG	0	0	0	0	0	0
Solyc01g016418.1	SL4.0ch01	19678181	19681767	-	Unknown protein	SG	SG	0.09	0.05	0.05	0	0.09	0.08
Solyc01g016430.1	SL4.0ch01	19775867	19776208	+	Unknown protein	SG	SG	0	0	0	0	0	0
Solyc01g016450.1	SL4.0ch01	19845281	19845487	-	E3 ubiquitin-protein ligase AIP2 (AHRD V3.3 *-* XP_004228345.1)	SG	SG	0	0	0	0	0	0
Solyc01g016460.4	SL4.0ch01	20050551	20051861	-	Unknown protein	SG	SG	0	0	0	0	0	0
Solyc01g016470.3	SL4.0ch01	20172358	20173384	-	60S acidic ribosomal protein P1 (AHRD V3.3 *-* A0A2G2XN91_CAPBA),Pfam:PF00428	SG	SG	74.44	71.83	76.21	62.77	61.04	57.54
Solyc01g016510.1	SL4.0ch01	20484163	20485380	+	Plant/protein (DUF789) (AHRD V3.3 *-* A0A1P8AV44_ARATH)	SG	SG	0	0	0	0	0	0
Solyc01g016520.1	SL4.0ch01	20487052	20487201	-	DNA-directed RNA polymerase subunit beta'' (AHRD V3.3 *-* A0A2Z5TZR0_9ASPA)	SG	SG	0	0	0	0	0	0
Solyc01g016530.1	SL4.0ch01	20488064	20488775	+	hypothetical protein (DUF789) (AHRD V3.3 --* AT1G73210.3)	SG	SG	0	0	0	0	0	0
Solyc01g016540.3	SL4.0ch01	20490180	20490832	+	Plant/protein (DUF789) (AHRD V3.3 *** Q8LF98_ARATH)	SG	SG	0	0	0	0	0	0
Solyc01g016545.1	SL4.0ch01	20524085	20524837	-	Retrovirus-related Pol polyprotein from transposon TNT 1-94 (AHRD V3.3 *-* A0A1J3EPT6_NOCCA)	SG	SG	0	0	0	0	0	0
Solyc01g016550.2	SL4.0ch01	20540153	20540483	-	Unknown protein	SG	SG	0	0	0	0	0	0
Solyc01g016560.1	SL4.0ch01	20548836	20549279	-	Unknown protein	SG	SG	13.52	16.45	10.26	16.16	19.08	14.67
Solyc01g016565.1	SL4.0ch01	20577393	20578245	+	Retrovirus-related Pol polyprotein from transposon TNT 1-94 (AHRD V3.3 *-* A0A1J3CN06_NOCCA)	SG	SG	0	0	0	0	0	0
Solyc01g016580.1	SL4.0ch01	20617164	20617334	+	UPF0496 protein 1 (AHRD V3.3 *-* A0A1U8DXI0_CAPAN)	SG	SG	0	0	0	0	0	0
Solyc01g016590.1	SL4.0ch01	20640120	20640287	-	Unknown protein	SG	SG	0	0	0	0	0	0
Solyc01g016600.2	SL4.0ch01	20641402	20641942	+	UPF0496 protein (AHRD V3.3 *-* A0A2K3LR63_TRIPR)	SG	SG	0	0	0	0	0	0
Solyc01g016605.1	SL4.0ch01	20826788	20827292	-	Unknown protein	SG	SG	0	0	0	0	0	0
Solyc01g016630.1	SL4.0ch01	20835770	20836369	+	Unknown protein	SG	SG	0	0	0	0	0.13	0
Solyc01g016640.3	SL4.0ch01	20895977	20896684	-	2-oxoglutarate (2OG) and Fe(II)-dependent oxygenase superfamily protein (AHRD V3.3 *-* A0A2U1NJZ4_ARTAN)	SG	SG	0	0	0	0	0	0
Solyc01g016660.1	SL4.0ch01	21013524	21013904	+	Starch synthase, chloroplastic/amyloplastic (AHRD V3.3 *-* A0A1J6I800_NICAT)	SG	SG	0	0	0.5	0.31	0	0.26
Solyc01g016665.1	SL4.0ch01	21031936	21034993	+	protein FAR1-RELATED SEQUENCE 5-like (AHRD V3.3 *** A0A2I4FDV7_9ROSI)	SG	SG	0	0	0	0	0	0
Solyc01g016670.2	SL4.0ch01	21048119	21048394	-	Unknown protein	SG	SG	0	0	0	0	0	0
Solyc01g016680.3	SL4.0ch01	21298514	21299581	+	2-oxoglutarate (2OG) and Fe(II)-dependent oxygenase superfamily protein (AHRD V3.3 *-* A0A2U1L2L8_ARTAN)	SG	SG	0	0	0	0	0	0
Solyc01g016685.1	SL4.0ch01	21336159	21336820	+	Retrovirus-related Pol polyprotein from transposon TNT 1-94 (AHRD V3.3 *-* A0A2I0VNR7_9ASPA)	SG	SG	0	0	0	0	0	0
Solyc01g016690.1	SL4.0ch01	21362895	21363182	-	Unknown protein	SG	SG	0	0	0	0	0	0
Solyc01g016700.3	SL4.0ch01	21438297	21438695	-	Unknown protein	SG	SG	0	0	0	0	0	0
Solyc01g016720.2	SL4.0ch01	21785315	21785593	-	Unknown protein	SG	SG	9.72	8.18	12.24	20.24	17.64	19.16
Solyc01g016725.1	SL4.0ch01	21953156	21953848	-	Retrovirus-related Pol polyprotein from transposon TNT 1-94 (AHRD V3.3 *-* A0A2K3LWA1_TRIPR)	SG	SG	0	0	0	0	0	0
Solyc01g016760.1	SL4.0ch01	22063160	22063615	+	F-box/LRR-repeat protein (AHRD V3.3 *-* XP_004234380.1)	SG	SG	0	0	0	0	0	0
Solyc01g016770.1	SL4.0ch01	22095862	22096029	+	MYB transcription factor (AHRD V3.3 *-* C0PK93_MAIZE)	MYB-related	TF	0	0	0.56	0	0	0
Solyc01g016780.1	SL4.0ch01	22096165	22096356	+	transcription factor MYB86-like (AHRD V3.3 *-* XP_004232612.1)	SG	SG	0	0	0	0	0	0
Solyc01g016790.1	SL4.0ch01	22247754	22250322	+	Unknown protein	SG	SG	0	0	0	0	0	0
Solyc01g016800.2	SL4.0ch01	22267225	22269133	-	Unknown protein	SG	SG	0.09	0	0	0	0.04	0.05
Solyc01g016830.1	SL4.0ch01	22476883	22477050	-	Unknown protein	SG	SG	0	0	0	0	0	0
Solyc01g016840.1	SL4.0ch01	22510563	22510955	+	Unknown protein	SG	SG	0	0	0	0	0	0
Solyc01g016850.2	SL4.0ch01	22598826	22599053	-	Unknown protein	SG	SG	0	0	0	0	0	0
Solyc01g016870.1	SL4.0ch01	22706570	22706857	+	Plastid transcriptionally active 3 (AHRD V3.3 *-* F4J3M2_ARATH)	SG	SG	0	0	0	0	0	0
Solyc01g016880.1	SL4.0ch01	22729651	22729962	+	Unknown protein	SG	SG	0	0	0	0	0	0
Solyc01g016890.1	SL4.0ch01	22784470	22785159	+	Unknown protein	SG	SG	0	0	0	0	0	0
Solyc01g016900.1	SL4.0ch01	22819371	22820239	+	Vacuolar protein-sorting-associated protein 33-like protein (AHRD V3.3 *-* A0A1J6K8K8_NICAT)	SG	SG	0	0	0	0	0	0
Solyc01g016910.1	SL4.0ch01	22919993	22920169	+	Unknown protein	SG	SG	0	0	0	0	0	0
Solyc01g016920.1	SL4.0ch01	22960848	22961024	+	Plastid transcriptionally active 3 (AHRD V3.3 *-* F4J3M2_ARATH)	SG	SG	0	0	0	0	0	0
Solyc01g016930.1	SL4.0ch01	22975731	22976078	+	Plastid transcriptionally active 3 (AHRD V3.3 *-* F4J3M2_ARATH)	SG	SG	0	0	0	0	0	0
Solyc01g016940.2	SL4.0ch01	23018314	23018535	+	Unknown protein	SG	SG	0	0	0	0	0	0
Solyc01g016960.1	SL4.0ch01	23210163	23211292	-	NBS-coding resistance gene analog (AHRD V3.3 *** B3V7S0_TOBAC)	SG	SG	0	0	0	0	0	0
Solyc01g016970.2	SL4.0ch01	23243916	23244301	+	Unknown protein	SG	SG	12.14	9.7	15.73	14.02	15.05	14.6
Solyc01g016980.1	SL4.0ch01	23400762	23401478	-	Unknown protein	SG	SG	0	0	0	0	0	0
Solyc01g017020.1	SL4.0ch01	23539123	23539672	-	Unknown protein	SG	SG	0	0	0	0	0	0
Solyc01g017030.1	SL4.0ch01	23580282	23584587	+	ARID/BRIGHT DNA-binding domain (AHRD V3.3 *-* A0A200PS47_9MAGN)	SG	SG	0	0	0.02	0	0	0
Solyc01g017040.1	SL4.0ch01	23819072	23819608	-	Unknown protein	SG	SG	0	0	0	0	0	0
Solyc01g017050.1	SL4.0ch01	23823679	23823996	+	Carotenoid cleavage dioxygenase 1 (AHRD V3.3 *-* A0A2U1PPW3_ARTAN)	SG	SG	0	0	0	0	0	0
Solyc01g017060.2	SL4.0ch01	23901681	23902414	-	Protein Ycf2 (AHRD V3.3 *-* A0A167NIB9_9SOLA)	SG	SG	0	0	0	0	0	0
Solyc01g017070.1	SL4.0ch01	23902553	23903135	-	Protein Ycf2 (AHRD V3.3 *-* A0A1L2JIZ1_MURKO)	SG	SG	0	0	0	0	0	0
Solyc01g017080.2	SL4.0ch01	23904269	23905192	-	Protein Ycf2 (AHRD V3.3 *-* A0A2G2XPU4_CAPBA)	SG	SG	0	0	0	0	0	0
Solyc01g017085.1	SL4.0ch01	23905892	23906630	-	30S ribosomal protein S18, chloroplastic (AHRD V3.3 *** A0A1U8QD82_CAPAN)	SG	SG	0	0	0	0	0	0
Solyc01g017090.2	SL4.0ch01	23908801	23909468	+	NAD(P)H-quinone oxidoreductase subunit 5, chloroplastic (AHRD V3.3 *-* I6N9A4_DATST)	SG	SG	0	0	0	0	0	0
Solyc01g017100.2	SL4.0ch01	23909556	23910057	+	NAD(P)H-quinone oxidoreductase subunit 5, chloroplastic (AHRD V3.3 *-* Q9MUA4_9SOLN)	SG	SG	0	0	0	0	0	0
Solyc01g017110.2	SL4.0ch01	23910273	23912554	+	Protein Ycf2 (AHRD V3.3 *-* A0A251UU76_HELAN)	SG	SG	0	0	0	0	0	0
Solyc01g017120.1	SL4.0ch01	23912881	23913171	+	Protein Ycf2 (AHRD V3.3 *-* A0A2G3BUH1_CAPCH)	SG	SG	0	0	0	0	0	0
Solyc01g017130.1	SL4.0ch01	23913243	23913473	+	Protein Ycf2 (AHRD V3.3 *-* A0A167NIB9_9SOLA)	SG	SG	0	0	0	0	0	0
Solyc01g017140.1	SL4.0ch01	23913793	23915906	+	Protein Ycf2 (AHRD V3.3 *-* A0A0F7BHY0_9SOLA)	SG	SG	0	0	0	0	0	0
Solyc01g017145.1	SL4.0ch01	23916010	23916290	+	Protein Ycf2 (AHRD V3.3 *-* G0YEE9_CLAVI)	SG	SG	0	0	0	0	0	0
Solyc01g017150.1	SL4.0ch01	23916546	23916710	+	Ycf15 protein (AHRD V3.3 *** J7H9P3_CAPAN)	SG	SG	0	0	0	0	0	0
Solyc01g017160.2	SL4.0ch01	23917626	23917783	-	NAD(P)H-quinone oxidoreductase subunit 2, chloroplastic (AHRD V3.3 *-* W8CPX8_PANGI)	SG	SG	0	0	0	0	0	0
Solyc01g017170.1	SL4.0ch01	23918013	23919039	-	NAD(P)H-quinone oxidoreductase subunit 2, chloroplastic (AHRD V3.3 *-* A0A2P1N7K1_9LAMI)	SG	SG	0	0	0	0	0	0
Solyc01g017180.3	SL4.0ch01	23919087	23919359	-	NAD(P)H-quinone oxidoreductase subunit 2, chloroplastic (AHRD V3.3 *-* A0A0U5ELY8_IONAC)	SG	SG	0	0	0	0	0	0
Solyc01g017200.2	SL4.0ch01	23921791	23922237	+	Acetyl-coenzyme A carboxylase carboxyl transferase subunit beta, chloroplastic (AHRD V3.3 *-* ACCD_SOLLC)	SG	SG	0	0	0	0	0	0
Solyc01g017210.1	SL4.0ch01	23923596	23923769	-	NAD(P)H-quinone oxidoreductase subunit 3, chloroplastic (AHRD V3.3 *** A0A1L5JAF5_CHLPO)	SG	SG	0	0	0	0	0	0
Solyc01g017220.2	SL4.0ch01	23926261	23926552	-	ATP synthase epsilon chain, chloroplastic (AHRD V3.3 *** A0A1U8QCD5_CAPAN)	SG	SG	0	0	0	0	0	0
Solyc01g017230.2	SL4.0ch01	23926781	23927640	+	NAD(P)H-quinone oxidoreductase subunit 5, chloroplastic (AHRD V3.3 *-* J7H711_CAPAN)	SG	SG	0	0	0	0	0	0
Solyc01g017240.1	SL4.0ch01	23928068	23928424	-	Protein TIC 214 (AHRD V3.3 *-* J7H3X3_CAPAN)	SG	SG	0	0	0	0	0	0
Solyc01g017250.1	SL4.0ch01	23928581	23929702	-	Protein TIC 214 (AHRD V3.3 *-* J7H3X3_CAPAN)	SG	SG	0	0	0	0	0	0
Solyc01g017260.1	SL4.0ch01	23931617	23932228	+	NAD(P)H-quinone oxidoreductase subunit 2, chloroplastic (AHRD V3.3 *-* A0A125RTJ3_9ASTR)	SG	SG	0	0	0	0	0	0
Solyc01g017280.1	SL4.0ch01	23933647	23934150	-	Protein Ycf2 (AHRD V3.3 *-* A0A2K9RIX1_GALTE)	SG	SG	0	0	0	0	0	0
Solyc01g017290.1	SL4.0ch01	23934192	23934542	-	Protein Ycf2 (AHRD V3.3 *-* A0A172MBP1_9SOLA)	SG	SG	0	0	0	0	0	0
Solyc01g017300.2	SL4.0ch01	23967196	23968813	+	Photosystem I P700 chlorophyll a apoprotein A1 (AHRD V3.3 *-* W6CLH8_9LILI)	SG	SG	0	0	0	0	0	0
Solyc01g017320.1	SL4.0ch01	23969368	23969574	+	Photosystem I P700 chlorophyll a apoprotein A1 (AHRD V3.3 *-* A0A1S6KJ48_POLSI)	SG	SG	0	0	0	0	0	0
Solyc01g017330.3	SL4.0ch01	23969620	23970126	+	Photosystem I P700 chlorophyll a apoprotein A1 (AHRD V3.3 *-* A0A059P402_9GENT)	SG	SG	0	0	0	0	0	0
Solyc01g017360.3	SL4.0ch01	23973324	23973598	+	DNA-directed RNA polymerase subunit beta (AHRD V3.3 *-* A0A1U8QD58_CAPAN)	SG	SG	0	0	0	0	0	0
Solyc01g017370.2	SL4.0ch01	23973872	23975200	+	DNA-directed RNA polymerase subunit beta' (AHRD V3.3 *-* F6I9L3_9LAMI)	SG	SG	0	0	0	0	0	0
Solyc01g017380.1	SL4.0ch01	23975479	23975736	+	DNA-directed RNA polymerase subunit beta' (AHRD V3.3 *-* G1FB34_SPIPO)	SG	SG	0	0	0	0	0	0
Solyc01g017390.1	SL4.0ch01	23975849	23976034	+	RNA polymerase C (AHRD V3.3 *-* A0A023U9U5_9LILI)	SG	SG	0	0	0	0	0	0
Solyc01g017410.3	SL4.0ch01	23978406	23979680	-	Protein Ycf2 (AHRD V3.3 *-* A0A059Q6L0_HYONI)	SG	SG	0	0	0	0	0	0
Solyc01g017420.1	SL4.0ch01	23980182	23982180	+	DNA-directed RNA polymerase subunit beta'' (AHRD V3.3 *-* A0A2G2ZTM2_CAPAN)	SG	SG	0	0	0	0	0	0
Solyc01g017430.1	SL4.0ch01	23982427	23982756	+	Cytochrome b6-f complex subunit 4 (AHRD V3.3 *** A0A2G2XBM1_CAPBA)	SG	SG	0	0	0	0	0	0
Solyc01g017440.1	SL4.0ch01	23983202	23984084	-	DNA-directed RNA polymerase subunit alpha (AHRD V3.3 *** A0A1U8QD90_CAPAN)	SG	SG	0	0	0	0	0	0
Solyc01g017450.1	SL4.0ch01	23984137	23984604	-	30S ribosomal protein S11, chloroplastic (AHRD V3.3 *** A0A2S1H791_9ROSA)	SG	SG	0	0	0	0	0	0
Solyc01g017460.3	SL4.0ch01	23984878	23985033	+	DNA-directed RNA polymerase subunit beta' (AHRD V3.3 *-* A0A2D3C2T2_9LAMI)	SG	SG	0	0	0	0	0	0
Solyc01g017470.3	SL4.0ch01	23985179	23985604	+	DNA-directed RNA polymerase subunit beta' (AHRD V3.3 *-* A0A1U8QCC2_CAPAN)	SG	SG	0	0	0	0	0	0
Solyc01g017480.1	SL4.0ch01	23985992	23986420	-	Protein TIC 214 (AHRD V3.3 *-* J7H3X3_CAPAN)	SG	SG	0	0	0	0	0	0
Solyc01g017510.1	SL4.0ch01	23994452	23995793	+	DNA-directed RNA polymerase subunit beta'' (AHRD V3.3 *-* A0A2P1M6S4_9LAMI)	SG	SG	0	0	0	0	0	0
Solyc01g017520.1	SL4.0ch01	23996872	23997357	-	ATP synthase subunit a, chloroplastic (AHRD V3.3 *** A0A2G2ZQB4_CAPAN)	SG	SG	0	0	0	0	0	0
Solyc01g017530.1	SL4.0ch01	23997597	23998257	-	30S ribosomal protein S2 (AHRD V3.3 *** H2BC65_MOLVE)	SG	SG	0	0	0	0	0	0
Solyc01g017535.1	SL4.0ch01	24049674	24050838	-	Unknown protein	SG	SG	0	0	0	0	0	0
Solyc01g017540.2	SL4.0ch01	24091284	24091565	+	Dirigent protein (AHRD V3.3 *** K4AUT5_SOLLC)	SG	SG	0	0	0	0	0	0
Solyc01g017560.3	SL4.0ch01	24139337	24139834	+	Unknown protein	SG	SG	0	0	0.19	0	0	0
Solyc01g017565.1	SL4.0ch01	24152982	24153776	+	Retrovirus-related Pol polyprotein from transposon TNT 1-94 (AHRD V3.3 *-* A0A2K3NZR4_TRIPR)	SG	SG	0	0	0	0	0	0
Solyc01g017600.3	SL4.0ch01	24369664	24371691	-	transmembrane protein 45B-like (AHRD V3.3 *** A0A2I4DQK0_9ROSI)	SG	SG	0.89	0.86	0.7	2.55	2.82	1.82
Solyc01g017610.1	SL4.0ch01	24468360	24470579	+	Tryptophan aminotransferase-related protein 2 (AHRD V3.3 *** A0A2G3ANV2_CAPAN)	SG	SG	0	0	0	0	0	0
Solyc01g017620.1	SL4.0ch01	24481508	24481741	-	Tryptophan aminotransferase-related protein 1 (AHRD V3.3 *-* A0A2G2VMW5_CAPBA)	SG	SG	0	0	0	0	0	0
Solyc01g017640.3	SL4.0ch01	24680711	24682296	+	Unknown protein	SG	SG	0	0	0	0	0	0
Solyc01g017670.2	SL4.0ch01	24762418	24764128	-	Unknown protein	SG	SG	0	0	0	0	0	0
Solyc01g017675.1	SL4.0ch01	24875576	24876514	+	Retrovirus-related Pol polyprotein from transposon TNT 1-94 (AHRD V3.3 *-* A0A2K3MW90_TRIPR)	SG	SG	0	0	0	0	0	0
Solyc01g017690.1	SL4.0ch01	24896205	24896498	+	NBS-coding resistance gene analog (AHRD V3.3 *-* B3V7R7_TOBAC)	SG	SG	0	0	0	0	0	0
Solyc01g017700.1	SL4.0ch01	24896721	24896945	+	NBS-LRR protein (AHRD V3.3 --* Q9SM52_SOLAC)	SG	SG	0	0	0	0	0	0
Solyc01g017720.2	SL4.0ch01	24949497	24950542	+	Unknown protein	SG	SG	0.08	0.09	0.36	0	0.23	0.19
Solyc01g017725.1	SL4.0ch01	25060993	25063730	+	Unknown protein	SG	SG	0	0	0	0	0	0
Solyc01g017740.2	SL4.0ch01	25160707	25160994	-	Cytochrome b6 (AHRD V3.3 *-* A0A1U8QCH4_CAPAN)	SG	SG	0	0	0	0	0	0
Solyc01g017750.1	SL4.0ch01	25377669	25380958	+	Unknown protein	SG	SG	0	0	0	0	0	0
Solyc01g017790.3	SL4.0ch01	25454940	25459570	-	ARID/BRIGHT DNA-binding domain-containing protein (AHRD V3.3 *-* F4I2F0_ARATH)	SG	SG	0	0	0	0	0	0
Solyc01g017795.1	SL4.0ch01	25483138	25501504	+	Unknown protein	SG	SG	0.01	0.03	0.02	0.03	0.02	0.03
Solyc01g017820.3	SL4.0ch01	25585160	25585321	+	F-box/LRR-repeat protein (AHRD V3.3 *-* A0A1U8G7I8_CAPAN)	SG	SG	0	0	0	0	0	0
Solyc01g017825.1	SL4.0ch01	25794345	25795408	+	Replication protein A 70 kDa DNA-binding subunit B (AHRD V3.3 --* RFA1B_ORYSJ)	SG	SG	0	0	0	0	0	0
Solyc01g017860.3	SL4.0ch01	25817385	25820979	+	Unknown protein	SG	SG	9.21	10.77	10.34	12.2	13.11	11.19
Solyc01g017870.2	SL4.0ch01	25858750	25859739	-	Unknown protein	SG	SG	0	0.28	0.19	0.12	0.08	0
Solyc01g017873.1	SL4.0ch01	25978918	25980996	+	Unknown protein	SG	SG	0	0	0	0	0	0
Solyc01g017877.1	SL4.0ch01	26140689	26141351	-	Ty3/gypsy retrotransposon protein (AHRD V3.3 *-* A0A2K3NTW1_TRIPR)	SG	SG	0	0	0	0	0	0
Solyc01g017950.3	SL4.0ch01	26580798	26581988	+	Unknown protein	SG	SG	0	0	0	0	0	0
Solyc01g017960.1	SL4.0ch01	26593668	26596227	+	Unknown protein	SG	SG	0	0	0	0	0	0
Solyc01g017970.1	SL4.0ch01	26618985	26621561	+	Unknown protein	SG	SG	0	0	0	0	0	0
Solyc01g018010.2	SL4.0ch01	26775534	26775953	-	Unknown protein	SG	SG	11.55	13.91	13.33	9.8	11.91	9.95
Solyc01g018015.1	SL4.0ch01	26849652	26852445	-	acidic leucine-rich nuclear phosphoprotein 32 family member E-like (AHRD V3.3 --* XP_010327604.1)	SG	SG	0.03	0.07	0	0	0	0
Solyc01g018020.3	SL4.0ch01	26863550	26869573	+	Transketolase (AHRD V3.3 *** A0A200R5S8_9MAGN)	SG	SG	1.17	0.88	1.06	0.02	0.04	0.03
Solyc01g018040.1	SL4.0ch01	26889747	26890313	+	protein FAR1-RELATED SEQUENCE 5-like (AHRD V3.3 *-* A0A2I4FDV7_9ROSI)	SG	SG	0	0	0	0	0	0
Solyc01g018045.1	SL4.0ch01	27092246	27092979	+	Retrovirus-related Pol polyprotein from transposon TNT 1-94 (AHRD V3.3 *-* A0A2I0X1H4_9ASPA)	SG	SG	0	0	0	0	0	0
Solyc01g018070.3	SL4.0ch01	27407603	27411916	-	ARID/BRIGHT DNA-binding domain (AHRD V3.3 *-* A0A200PS47_9MAGN)	SG	SG	0	0	0.02	0	0	0
Solyc01g018100.1	SL4.0ch01	27552926	27553123	-	Unknown protein	SG	SG	0	0	0	0	0	0
Solyc01g019100.1	SL4.0ch01	27572671	27572886	-	Unknown protein	SG	SG	0	0	0	0	0	0
Solyc01g020100.3	SL4.0ch01	27756693	27756968	+	Unknown protein	SG	SG	0	0	0	0	0	0
Solyc01g020110.2	SL4.0ch01	27759148	27760342	-	E3 ubiquitin protein ligase DRIP2 (AHRD V3.3 *-* A0A2G2X5V3_CAPBA)	SG	SG	0	0	0	0	0	0
Solyc01g020113.1	SL4.0ch01	27761026	27764502	-	DREB2A-interacting protein 1 (AHRD V3.3 --* AT1G06770.1)	SG	SG	0	0	0	0	0	0
Solyc01g020117.1	SL4.0ch01	27786250	27786933	+	2-alkenal reductase (NADP(+)-dependent)-like (AHRD V3.3 *-* A0A2I4GX13_9ROSI)	SG	SG	0	0	0	0	0	0
Solyc01g020120.3	SL4.0ch01	27826363	27827053	+	DNA helicase (AHRD V3.3 *-* A0A2G3A9H6_CAPAN)	SG	SG	0	0	0	0	0	0
Solyc01g020130.3	SL4.0ch01	27831655	27832963	+	Glycosyltransferases (AHRD V3.3 *-* K4D5Z0_SOLLC)	SG	SG	0.06	0.28	0.07	0.36	0.06	0
Solyc01g020150.3	SL4.0ch01	27833016	27833255	+	Glycosyltransferases (AHRD V3.3 *-* K4D5Z0_SOLLC)	SG	SG	0.34	0.38	0	0	0	0.4
Solyc01g020160.1	SL4.0ch01	27837613	27840245	+	transcription factor bHLH95-like (AHRD V3.3 *-* XP_019067769.1)	SG	SG	0	0	0	0	0	0
Solyc01g020170.2	SL4.0ch01	27861272	27863229	+	bHLH transcription factor 074	bHLH	TF	0	0	0	0	0	0
Solyc01g020180.1	SL4.0ch01	27873766	27875074	+	transcription factor bHLH95-like (AHRD V3.3 *-* A0A2I4FIQ6_9ROSI)	SG	SG	0	0	0	0	0	0
Solyc01g020190.2	SL4.0ch01	27884938	27885479	+	RING/FYVE/PHD zinc finger superfamily protein (AHRD V3.3 *-* F4JV39_ARATH)	SG	SG	0	0.17	0.18	0.22	0	0.18
Solyc01g020220.3	SL4.0ch01	27960608	27969779	+	Replication factor C subunit 3 (AHRD V3.3 *** A0A1U8E9Y1_CAPAN),Pfam:PF13177	SG	SG	1.77	1.77	1.98	2.08	2.43	2.18
Solyc01g020240.4	SL4.0ch01	27989786	27999397	+	hypothetical protein (AHRD V3.3 *** AT1G09290.1)	SG	SG	7.18	6.95	7.05	8.79	8.86	9.23
Solyc01g020245.1	SL4.0ch01	28429468	28429999	-	Unknown protein	SG	SG	0	0	0	0	0	0
Solyc01g020280.2	SL4.0ch01	28653917	28654209	+	Unknown protein	SG	SG	0	0	0	0	0	0
Solyc01g020290.1	SL4.0ch01	28960869	28961033	+	60S ribosomal protein L7a (AHRD V3.3 *-* A0A2G2XPX1_CAPBA)	SG	SG	0	0	0	0	0	0
Solyc01g020300.4	SL4.0ch01	29028576	29028856	+	Unknown protein	SG	SG	0	0	0	0	0	0
Solyc01g020320.3	SL4.0ch01	29303780	29304561	-	hypothetical protein (AHRD V3.3 *** AT2G20480.1)	SG	SG	20.29	17.16	15.89	21.96	19.29	20.63
Solyc01g020323.1	SL4.0ch01	29355440	29356992	-	Glucan endo-1,3-beta-glucosidase 6 (AHRD V3.3 *-* A0A2G2XC72_CAPBA)	SG	SG	0.32	0.41	0.18	0.15	0.52	0.56
Solyc01g020327.1	SL4.0ch01	29357012	29358572	-	Pectate lyase (AHRD V3.3 *-* A0A2G3B368_CAPCH)	SG	SG	0.16	0.06	0	0.23	0.31	0.06
Solyc01g020340.2	SL4.0ch01	29359976	29363833	+	Pentatricopeptide repeat-containing protein (AHRD V3.3 *-* A0A2U1MY66_ARTAN)	SG	SG	0.38	0.54	0.61	0.61	0.79	0.81
Solyc01g020343.1	SL4.0ch01	29363848	29364232	+	Unknown protein	SG	SG	2.14	3.32	4.68	3.36	2.72	5.05
Solyc01g020347.1	SL4.0ch01	29364708	29365319	+	Unknown protein	SG	SG	3.22	1.94	2.33	4.42	4.09	4.13
Solyc01g020350.1	SL4.0ch01	29369046	29369201	+	pentatricopeptide repeat-containing protein At5g66520-like (AHRD V3.3 *-* A0A2I4FSH7_9ROSI)	SG	SG	0	0.59	1.22	0.75	1.55	0
Solyc01g020353.1	SL4.0ch01	29372093	29372912	+	Retrovirus-related Pol polyprotein from transposon TNT 1-94 (AHRD V3.3 *-* A0A2K3MQ97_TRIPR)	SG	SG	5.11	5.79	6.13	8.75	8.56	9.36
Solyc01g020357.1	SL4.0ch01	29374948	29378160	+	Unknown protein	SG	SG	0.69	0.68	0.44	0.48	0.53	0.27
Solyc01g020360.1	SL4.0ch01	29454043	29454222	-	Unknown protein	SG	SG	0	0	0	0	0	0
Solyc01g020370.2	SL4.0ch01	29460567	29471454	-	Unknown protein	SG	SG	0	0	0	0	0	0
Solyc01g020372.1	SL4.0ch01	29474914	29478848	-	Transposase (AHRD V3.3 *-* A0A0B4ULM0_ORYSJ)	SG	SG	0.02	0	0.02	0	0.06	0
Solyc01g020430.2	SL4.0ch01	30480233	30481072	+	Unknown protein	SG	SG	0	0	0	0	0	0
Solyc01g020440.3	SL4.0ch01	30869720	30883746	-	Replication factor C subunit 3 (AHRD V3.3 *** A0A1U8E9Y1_CAPAN)	SG	SG	3.12	3.23	3.46	3.6	3.85	3.58
Solyc01g020450.1	SL4.0ch01	30940724	30940939	-	Unknown protein	SG	SG	0	0	0	0	0	0
Solyc01g020460.3	SL4.0ch01	30941422	30944796	-	orf82 (chloroplast) (AHRD V3.3 *-* YP_008994037.1)	SG	SG	0	0	0	0	0	0
Solyc01g020470.3	SL4.0ch01	30945677	30946107	+	NADH dehydrogenase subunit 9 (AHRD V3.3 *** A0A290WKX8_SOLLC)	SG	SG	0	0	0	0	0	0
Solyc01g020480.1	SL4.0ch01	31016320	31018048	+	DUF659 domain-containing protein (AHRD V3.3 *-* A0A1Q3DB12_CEPFO)	SG	SG	0	0	0	0	0	0
Solyc01g020490.1	SL4.0ch01	31018144	31018875	+	HAT transposon superfamily (AHRD V3.3 --* A0A2U1MJ98_ARTAN)	SG	SG	0	0	0	0	0	0
Solyc01g020495.1	SL4.0ch01	31060201	31064994	+	Unknown protein	SG	SG	2.38	2.84	2.34	4.24	4.39	4.16
Solyc01g020500.2	SL4.0ch01	31065532	31067092	+	Unknown protein	SG	SG	6.69	7.84	9.36	11.38	10.18	11.14
Solyc01g020510.1	SL4.0ch01	31132992	31133252	-	Protein Ycf2 (AHRD V3.3 *-* A0A2G2Z199_CAPAN)	SG	SG	0	0	0	0	0	0
Solyc01g020520.4	SL4.0ch01	31154520	31175782	+	Membrane-bound transcription factor site-2 protease (AHRD V3.3 *** A0A200QAL7_9MAGN)	SG	SG	0.58	0.6	0.5	0.55	0.59	0.62
Solyc01g020521.1	SL4.0ch01	31634221	31635429	+	Unknown protein	SG	SG	0.14	0	0	0	0	0
Solyc01g020522.1	SL4.0ch01	31710537	31713923	+	Unknown protein	SG	SG	0	0	0.03	0	0	0
Solyc01g020524.1	SL4.0ch01	31769263	31770715	+	4-hydroxy-3-methylbut-2-enyl diphosphate reductase, chloroplastic (AHRD V3.3 *-* A0A2G2W0B0_CAPBA)	SG	SG	0	0	0	0	0	0
Solyc01g020526.1	SL4.0ch01	31771382	31772291	+	Pectate lyase (AHRD V3.3 *-* A0A2G3B368_CAPCH)	SG	SG	0	0	0	0	0	0
Solyc01g020528.1	SL4.0ch01	31772490	31773100	+	4-hydroxy-3-methylbut-2-enyl diphosphate reductase, chloroplastic (AHRD V3.3 *-* A0A2G3CTC6_CAPCH)	SG	SG	0.13	0	0.16	0	0	0.16
Solyc01g020570.3	SL4.0ch01	31774562	31774966	-	Calcium-transporting ATPase (AHRD V3.3 *-* A0A2G2VW56_CAPBA)	SG	SG	0	0	0	0	0	0
Solyc01g020575.1	SL4.0ch01	31861856	31862187	+	Unknown protein	SG	SG	0	0	0	0	0	0
Solyc01g021600.4	SL4.0ch01	32101896	32102663	+	Dirigent protein (AHRD V3.3 *** K4AV41_SOLLC)	SG	SG	1.18	0.36	1.11	2.3	2	0.89
Solyc01g021610.1	SL4.0ch01	32108742	32109626	-	Unknown protein	SG	SG	0	0	0	0	0	0
Solyc01g021620.3	SL4.0ch01	32149987	32150318	+	Dirigent protein (AHRD V3.3 *** H8ZXA8_SOLTU)	SG	SG	0	0	0	0	0	0
Solyc01g021640.3	SL4.0ch01	32491794	32518376	+	Transducin/WD40 repeat-like superfamily protein (AHRD V3.3 *** AT5G17370.1)	SG	SG	3.63	3.59	3.62	4.93	4.45	4.6
Solyc01g021680.1	SL4.0ch01	32546037	32546234	-	DUF4371 domain-containing protein (AHRD V3.3 *-* A0A1Q3C0Y0_CEPFO)	SG	SG	0	0	0.48	0	0	0
Solyc01g021685.1	SL4.0ch01	32602932	32604004	+	E3 ubiquitin protein ligase DRIP2 (AHRD V3.3 *-* A0A2G2X5V3_CAPBA)	SG	SG	0	0	0	0	0	0
Solyc01g021690.1	SL4.0ch01	32604849	32605247	+	E3 ubiquitin protein ligase DRIP1-like (AHRD V3.3 *-* XP_025888788.1)	SG	SG	0	0	0	0.29	0	0
Solyc01g021695.1	SL4.0ch01	32605249	32605609	+	Unknown protein	SG	SG	0.23	0	0	0	0	0
Solyc01g021700.3	SL4.0ch01	32625286	32627233	+	Photosystem II CP43 reaction center protein (AHRD V3.3 *-* A0A2G2WUM4_CAPBA)	SG	SG	0	0	0	0	0	0
Solyc01g021720.1	SL4.0ch01	32681349	32681609	+	Unknown protein	SG	SG	2.52	0.35	1.09	1.35	1.24	0.74
Solyc01g021730.2	SL4.0ch01	32779350	32780415	-	NAC domain-containing protein (AHRD V3.3 *-* A0A2U1NIJ0_ARTAN)	NAC	TF	3.86	4.54	2.85	3.64	3.48	6.84
Solyc01g021740.1	SL4.0ch01	32803176	32803529	+	Mitochondrial carrier domain-containing protein (AHRD V3.3 *-* A0A2U1LMU6_ARTAN)	SG	SG	0	0	0	0	0	0
Solyc01g021745.1	SL4.0ch01	32814459	32816623	-	Unknown protein	SG	SG	0	0	0	0	0	0
Solyc01g022740.3	SL4.0ch01	32857627	32863274	-	F-box/kelch-repeat protein (AHRD V3.3 *** A0A2G3DG30_CAPCH)	SG	SG	3	3.2	3.31	3.29	3.71	3.68
Solyc01g022745.1	SL4.0ch01	32895640	32896294	+	Retrovirus-related Pol polyprotein from transposon TNT 1-94 (AHRD V3.3 *-* A0A2I0VJ33_9ASPA)	SG	SG	0	0	0	0	0	0
Solyc01g022750.3	SL4.0ch01	32950355	32956796	-	NADH dehydrogenase [ubiquinone] 1 alpha subcomplex subunit 6 (AHRD V3.3 *** A0A1U8GJI0_CAPAN)	SG	SG	23.8	21.95	22.77	17.75	17.55	17.39
Solyc01g022760.1	SL4.0ch01	32957637	32958427	-	Unknown protein	SG	SG	0	0	0	0	0	0
Solyc01g022780.1	SL4.0ch01	32978805	32979534	+	fibril-forming collagen alpha chain-like (AHRD V3.3 *-* XP_022866881.1)	SG	SG	0	0	0	0	0	0
Solyc01g022785.1	SL4.0ch01	33010744	33029248	-	Unknown protein	SG	SG	0	0	0	0	0	0
Solyc01g028800.3	SL4.0ch01	37326197	37330501	+	Pumilio-like protein 11 (AHRD V3.3 *** A0A2G2XPL6_CAPBA)	SG	SG	1.68	1.42	1.34	0.9	0.99	0.7
Solyc01g028803.1	SL4.0ch01	37868787	37871625	+	Cytochrome P450 (AHRD V3.3 *** A0A200R9G0_9MAGN)	SG	SG	11.9	12.93	12.5	15.99	15.74	16.84
Solyc01g028807.1	SL4.0ch01	37890190	37894827	+	Unknown protein	SG	SG	247.35	234.11	244.73	285.29	288.89	281.25
Solyc01g028810.3	SL4.0ch01	37223342	37228486	+	Beta chaperonin 60 (AHRD V3.3 *** Q0W9E2_SOLCO)	SG	SG	257.61	261.9	251.24	394.79	403.9	399.8
Solyc01g028830.3	SL4.0ch01	37046394	37050190	+	Protein kinase domain (AHRD V3.3 *** A0A200R109_9MAGN)	RLK-Pelle_RLCK-VIIa-2	PK	24.55	22.39	23.81	25.31	24.46	25.31
Solyc01g028860.3	SL4.0ch01	36926731	36931286	+	Evolutionarily conserved C-terminal region 2 (AHRD V3.3 *** F4JDC2_ARATH)	SG	SG	289.08	290.09	286.24	358.82	364.63	366.61
Solyc01g028865.1	SL4.0ch01	36939478	36940010	+	Unknown protein	SG	SG	0	0	0	0	0	0
Solyc01g028870.3	SL4.0ch01	36873261	36881858	-	Antitermination NusB domain-containing protein (AHRD V3.3 *** Q93XY7_ARATH)	SG	SG	8.82	8.73	8.72	11.46	11.52	11.44
Solyc01g028875.1	SL4.0ch01	36908605	36909312	-	Retrovirus-related Pol polyprotein from transposon TNT 1-94 (AHRD V3.3 *-* A0A2K3MN99_TRIPR)	SG	SG	0	0	0	0	0	0
Solyc01g028900.3	SL4.0ch01	36653829	36663649	+	2-oxoisovalerate dehydrogenase subunit beta, mitochondrial (AHRD V3.3 *** A0A2G3DFR9_CAPCH)	SG	SG	41.13	39.5	40.01	47.82	48.59	47.54
Solyc01g028910.2	SL4.0ch01	36197085	36197285	+	Protein kinase-like protein (AHRD V3.3 *-* B6ZA83_HELAN)	SG	SG	0	0	0	0	0	0
Solyc01g028930.4	SL4.0ch01	35741986	35753055	-	TATA-box-binding protein (AHRD V3.3 *** A0A1U8HIY4_CAPAN)	SG	SG	6.38	6.42	6.63	6.68	6.19	6.44
Solyc01g028960.1	SL4.0ch01	35284020	35285118	-	Unknown protein	SG	SG	0	0	0	0	0	0
Solyc01g028965.1	SL4.0ch01	35601373	35601769	+	DEAD-box ATP-dependent RNA helicase (AHRD V3.3 *-* A0A1Y1II36_KLENI)	SG	SG	0	0.23	0	0	0	0
Solyc01g028980.1	SL4.0ch01	34948970	34950478	+	Unknown protein	SG	SG	0	0	0	0	0	0
Solyc01g028985.1	SL4.0ch01	35128952	35129620	-	Retrovirus-related Pol polyprotein from transposon TNT 1-94 (AHRD V3.3 *-* A0A2I0VJ33_9ASPA)	SG	SG	0	0	0	0	0	0
Solyc01g033990.1	SL4.0ch01	33074084	33074640	+	inositol-1%2C4%2C5-trisphosphate 5-phosphatase (AHRD V3.3 *-* AT5G54870.1)	SG	SG	0	0	0	0	0	0
Solyc01g033995.1	SL4.0ch01	33081083	33084723	-	Flavin-containing monooxygenase (AHRD V3.3 *-* A0A2G2V7T6_CAPBA)	SG	SG	0.02	0.03	0.03	0.16	0.07	0
Solyc01g034010.2	SL4.0ch01	33084813	33086248	-	Serine/threonine-protein phosphatase 7 long form-like protein (AHRD V3.3 *-* A0A1J3IZ43_NOCCA)	SG	SG	0.17	0.13	0	0	0.22	0
Solyc01g034020.3	SL4.0ch01	33122620	33134664	-	Serine/threonine-protein phosphatase (AHRD V3.3 *** A0A2G3DEI1_CAPCH)	SG	SG	10.55	9.34	9.89	10.53	10.52	10.85
Solyc01g034040.1	SL4.0ch01	33348655	33352080	+	Transposase, Ptta/En/Spm (AHRD V3.3 *-* A0A2U1KQG6_ARTAN)	SG	SG	0.34	0.24	0.5	0.21	0.4	0.6
Solyc01g034050.1	SL4.0ch01	33352457	33353205	-	Histone-lysine N-methyltransferase ASHR1 (AHRD V3.3 *-* A0A2G2WJX2_CAPBA)	SG	SG	0	0	0	0	0	0
Solyc01g034070.2	SL4.0ch01	33508545	33509080	+	replication factor-A carboxy-terminal domain protein (AHRD V3.3 *** AT2G28105.2)	SG	SG	0	0	0	0	0	0
Solyc01g034075.1	SL4.0ch01	33539464	33544967	-	Retrovirus-related Pol polyprotein from transposon TNT 1-94 (AHRD V3.3 *-* POLX_TOBAC)	SG	SG	0	0	0	0	0	0
Solyc01g034080.1	SL4.0ch01	33621254	33622666	+	Amino acid/polyamine transporter I (AHRD V3.3 *** A0A200RCI7_9MAGN)	SG	SG	0.29	0	0.27	0	0	0.21
Solyc01g034140.1	SL4.0ch01	33954391	33954726	-	Unknown protein	SG	SG	0	0	0	0	0	0
Solyc01g034145.1	SL4.0ch01	33974594	33975094	-	Retrovirus-related Pol polyprotein from transposon TNT 1-94 (AHRD V3.3 *-* A0A2I0VJ33_9ASPA)	SG	SG	0	0	0	0	0	0
Solyc01g034150.4	SL4.0ch01	34033554	34051546	-	DNA polymerase eta (AHRD V3.3 *** A0A2G3AIQ2_CAPAN)	SG	SG	5.24	5.54	5.35	7.74	6.94	7.02
Solyc01g034190.1	SL4.0ch01	34369380	34369673	-	B3 DNA binding domain (AHRD V3.3 *-* A0A200PVN0_9MAGN)	SG	SG	0	0	0	0	0	0
Solyc01g034210.1	SL4.0ch01	34404179	34405484	-	Retrovirus-related Pol polyprotein from transposon TNT 1-94 (AHRD V3.3 *-* A0A2K3MPB2_TRIPR),Pfam:PF14223	SG	SG	0	0	0	0	0	0
Solyc01g034213.1	SL4.0ch01	34718833	34729693	-	Unknown protein	SG	SG	0	0	0	0	0	0
Solyc01g034217.1	SL4.0ch01	34791134	34796783	-	Unknown protein	SG	SG	0	0	0	0	0	0
Solyc01g038230.1	SL4.0ch01	34837696	34838130	+	Unknown protein	SG	SG	0	0	0	0	0	0
Solyc01g038231.1	SL4.0ch01	34848876	34860460	-	Unknown protein	SG	SG	0	0	0	0	0	0
Solyc01g038232.1	SL4.0ch01	34864356	34874855	+	Unknown protein	SG	SG	0	0	0	0	0	0
Solyc01g038233.1	SL4.0ch01	34902416	34904183	+	Unknown protein	SG	SG	0	0	0	0	0	0
Solyc01g038234.1	SL4.0ch01	34911038	34912672	+	Unknown protein	SG	SG	0	0	0	0	0	0
Solyc01g038236.1	SL4.0ch01	34916508	34939195	+	Unknown protein	SG	SG	0	0	0	0	0	0
Solyc01g038238.1	SL4.0ch01	34917334	34940357	-	Unknown protein	SG	SG	0	0	0	0	0	0
Solyc01g044270.3	SL4.0ch01	38456389	38459592	+	DnaJ domain (AHRD V3.3 *** A0A200QGM0_9MAGN)	SG	SG	15.57	15.76	14.21	21.15	18.61	19.6
Solyc01g044275.1	SL4.0ch01	38513492	38517266	-	Unknown protein	SG	SG	0	0	0	0	0	0
Solyc01g044300.3	SL4.0ch01	38525830	38526193	-	Unknown protein	SG	SG	0	0	0	0	0	0
Solyc01g044340.3	SL4.0ch01	38612521	38613226	+	RBR-type E3 ubiquitin transferase (AHRD V3.3 *-* A0A2G3AIF0_CAPAN)	SG	SG	25.62	25.09	27.81	39.32	37.14	41.16
Solyc01g044350.3	SL4.0ch01	38613937	38617619	+	RBR-type E3 ubiquitin transferase (AHRD V3.3 *** A0A2G2XPJ0_CAPBA)	SG	SG	21.81	21.27	20.63	20.57	23	18.84
Solyc01g044360.4	SL4.0ch01	38653742	38665478	+	importin-5-like (AHRD V3.3 *** A0A2I4FSB4_9ROSI)	SG	SG	42.3	41.45	40.08	60.8	63.58	63.38
Solyc01g044365.1	SL4.0ch01	38668009	38671325	+	Alg9-like mannosyltransferase family (AHRD V3.3 --* AT5G14850.2)	SG	SG	0.12	0.06	0.14	0	0.07	0.09
Solyc01g044370.3	SL4.0ch01	38691553	38693589	-	Molybdenum cofactor sulfurase family protein (AHRD V3.3 *** A0A2U1MM41_ARTAN)	SG	SG	1.94	1.61	2.14	2.77	2.65	2.24
Solyc01g044375.1	SL4.0ch01	38693731	38696466	-	Molybdenum cofactor sulfurase (AHRD V3.3 *-* A0A200QQK0_9MAGN)	SG	SG	0.69	0.7	0.69	0.6	1.12	1.24
Solyc01g044420.4	SL4.0ch01	39273620	39276317	+	Calmodulin binding protein (AHRD V3.3 *** A0A2K3N563_TRIPR)	SG	SG	0.03	0.14	0.07	0.04	0	0
Solyc01g044490.4	SL4.0ch01	39472790	39497281	+	Elongation factor P (AHRD V3.3 *** B6TVD2_MAIZE)	SG	SG	3.9	4.25	4.11	3.85	3.66	3.75
Solyc01g044500.1	SL4.0ch01	39500114	39500645	+	Unknown protein	SG	SG	0	0	0	0	0	0
Solyc01g044520.2	SL4.0ch01	39542455	39544437	+	LOB domain-containing protein (AHRD V3.3 *** A0A2U1QNF0_ARTAN)	LOB	TF	0	0	0	0	0	0
Solyc01g044523.1	SL4.0ch01	39839754	39844184	+	Unknown protein	SG	SG	0	0	0	0	0	0
Solyc01g044527.1	SL4.0ch01	39845314	39845955	-	Retrovirus-related Pol polyprotein from transposon TNT 1-94 (AHRD V3.3 *-* A0A2K3LF16_TRIPR)	SG	SG	0	0	0	0	0	0
Solyc01g044550.3	SL4.0ch01	40019447	40020002	+	2-oxoglutarate (2OG) and Fe(II)-dependent oxygenase superfamily protein (AHRD V3.3 *-* A0A2U1N5S2_ARTAN)	SG	SG	0	0	0	0	0	0
Solyc01g044551.1	SL4.0ch01	40030519	40034449	+	Cytochrome P450 (AHRD V3.3 *-* A0A200Q4B5_9MAGN)	SG	SG	0.86	0.6	0.58	0.21	0.04	0.07
Solyc01g044552.1	SL4.0ch01	40086828	40087182	-	Unknown protein	SG	SG	0	0	0	0	0	0
Solyc01g044554.1	SL4.0ch01	40115934	40117181	+	2-oxoglutarate (2OG) and Fe(II)-dependent oxygenase superfamily protein (AHRD V3.3 *** A0A2U1P7E5_ARTAN)	SG	SG	0	0	0	0	0	0
Solyc01g044556.1	SL4.0ch01	40151209	40154048	-	TPX2 (targeting protein for Xklp2) protein family (AHRD V3.3 --* AT4G32330.4)	SG	SG	7.67	8.17	7.75	9.53	8.64	9.24
Solyc01g044558.1	SL4.0ch01	40154240	40156947	-	Cyclin-A1-1 (AHRD V3.3 *-* A0A1U8GEH4_CAPAN)	SG	SG	24.04	23.26	20.32	36.1	32.98	33.34
Solyc01g047580.1	SL4.0ch01	40337942	40338995	-	Signal recognition particle subunit SRP72 (AHRD V3.3 *-* A0A2G2YL73_CAPAN)	SG	SG	0	0	0	0	0	0
Solyc01g049650.3	SL4.0ch01	41009643	41011950	+	Pyruvate kinase (AHRD V3.3 *** A0A2G2XPN6_CAPBA)	SG	SG	22.87	23.34	23.8	26.65	29.64	28.68
Solyc01g049660.2	SL4.0ch01	41179068	41180144	-	S2-locus F-box protein (AHRD V3.3 *** Q6JE34_PETIN)	SG	SG	0	0	0	0	0	0
Solyc01g049680.3	SL4.0ch01	41222213	41223516	-	Transcription factor Pur-alpha 1 (AHRD V3.3 *** A0A2G2W459_CAPBA)	SG	SG	148.26	148.01	141.57	113.75	127.21	122.68
Solyc01g049690.4	SL4.0ch01	41237076	41238072	-	transcription factor Pur-alpha 1 (AHRD V3.3 *-* A0A2I4G155_9ROSI)	SG	SG	122.68	119.6	123.89	129.9	134.82	128.87
Solyc01g049720.1	SL4.0ch01	41485779	41486222	-	Unknown protein	SG	SG	0	0	0	0	0	0
Solyc01g049740.1	SL4.0ch01	41628339	41629619	-	SNF2 domain-containing protein CLASSY 4 (AHRD V3.3 *-* A0A1J3JCP1_NOCCA)	SG	SG	0	0	0	0	0	0
Solyc01g049750.1	SL4.0ch01	41715379	41715540	+	Unknown protein	SG	SG	0	0	0	0	0	0
Solyc01g049760.1	SL4.0ch01	41716683	41716955	+	Glycosyltransferase (AHRD V3.3 *-* A0A2I4GXB6_9ROSI)	SG	SG	0	0	0	0	0	0
Solyc01g049770.3	SL4.0ch01	41736715	41737202	+	Unknown protein	SG	SG	16.17	13.47	18.86	23.86	21.33	21.11
Solyc01g049790.1	SL4.0ch01	41909567	41909803	-	Glycosyltransferase (AHRD V3.3 *-* I1WYF2_PAELC)	SG	SG	0	0	0	0	0	0
Solyc01g049810.4	SL4.0ch01	42011192	42013073	+	Pentatricopeptide repeat (AHRD V3.3 *** A0A200RCJ8_9MAGN)	SG	SG	1	0.78	0.66	0.63	0.81	1.14
Solyc01g049820.2	SL4.0ch01	42016457	42017880	-	kinesin-like protein KIF3A isoform X3 (AHRD V3.3 *** A0A2I4G0Z7_9ROSI)	SG	SG	0	0	0	0.08	0	0.07
Solyc01g049830.2	SL4.0ch01	42019325	42021408	-	Kinesin (AHRD V3.3 *-* A0A200Q0B0_9MAGN)	SG	SG	0.04	0.04	0.09	0.06	0	0
Solyc01g049840.1	SL4.0ch01	42022208	42023484	-	Kinesin (AHRD V3.3 *-* A0A200Q0B0_9MAGN)	SG	SG	0	0	0	0	0	0
Solyc01g049880.3	SL4.0ch01	42088159	42090408	-	Unknown protein	SG	SG	0.95	0.61	0.51	0.99	0.86	1.25
Solyc01g049890.3	SL4.0ch01	42198838	42206937	-	2-C-methyl-D-erythritol 4-phosphate cytidylyltransferase (AHRD V3.3 *** Q93WB8_ARATH)	SG	SG	74.6	71.25	72.61	97.06	95.39	93.3
Solyc01g049910.4	SL4.0ch01	42498057	42520944	-	Membrane-bound transcription factor site-2 protease (AHRD V3.3 *** A0A200QAL7_9MAGN)	SG	SG	0.53	0.53	0.52	0.58	0.85	0.79
Solyc01g049920.2	SL4.0ch01	42712223	42712438	+	Unknown protein	SG	SG	7.61	10.99	7.91	7.62	6.35	5.4
Solyc01g049950.1	SL4.0ch01	43055803	43055982	+	Ribosomal protein L5 (AHRD V3.3 *-* A0A290WL59_SOLLC)	SG	SG	0	0	0	0	0	0
Solyc01g049960.4	SL4.0ch01	43058918	43077190	-	chromosome-associated kinesin (AHRD V3.3 *** AT4G26410.1)	SG	SG	6.89	6.43	6.15	6.86	7.07	7.16
Solyc01g050010.3	SL4.0ch01	43143640	43145300	+	Zinc finger BED domain-containing protein DAYSLEEPER (AHRD V3.3 *** A0A1J3I687_NOCCA)	SG	SG	10.94	10.72	11.37	15.15	12.34	14.1
Solyc01g050040.4	SL4.0ch01	43509587	43511024	-	RING/U-box superfamily protein (AHRD V3.3 *-* Q9FM98_ARATH)	SG	SG	26.92	26.29	25.53	32.8	29.23	29.4
Solyc01g050045.1	SL4.0ch01	43511036	43511918	-	Unknown protein	SG	SG	2.33	3.93	3.55	3.6	4.48	4.95
Solyc01g050050.1	SL4.0ch01	43734581	43734793	+	Unknown protein	SG	SG	0	0	0	0	0	0
Solyc01g050070.4	SL4.0ch01	43728900	43751674	-	Transmembrane protein (AHRD V3.3 *** A0A1P8AMQ6_ARATH)	SG	SG	1.56	1.72	1.89	1.76	1.91	1.99
Solyc01g055160.1	SL4.0ch01	44135549	44136718	+	S3-locus SLFlike1 protein (AHRD V3.3 *** A0A076YJN5_PETIN)	SG	SG	0	0	0	0	0	0
Solyc01g055165.1	SL4.0ch01	44159157	44159765	-	Retrovirus-related Pol polyprotein from transposon TNT 1-94 (AHRD V3.3 *-* A0A2I0VJ33_9ASPA)	SG	SG	0	0	0	0	0	0
Solyc01g055200.1	SL4.0ch01	44944259	44945021	-	S10-ribonuclease (AHRD V3.3 *** Q00591_PETHY)	SG	SG	0	0	0	0	0	0
Solyc01g056200.1	SL4.0ch01	45674052	45675912	-	cyclin-dependent kinase F-4 isoform X1 (AHRD V3.3 --* XP_019070805.1)	SG	SG	0	0	0	0	0	0
Solyc01g056220.2	SL4.0ch01	45819041	45819872	-	S2-locus F-box type-11 protein (AHRD V3.3 *** A0A076YEX4_PETIN)	SG	SG	0	0	0	0	0.1	0
Solyc01g056240.1	SL4.0ch01	45876698	45877183	+	S-locus F-box-like protein a (AHRD V3.3 *-* B0F0G2_PETIN)	SG	SG	0	0	0	0	0.17	0
Solyc01g056250.2	SL4.0ch01	45943106	45943720	-	S2-locus F-box protein (AHRD V3.3 *-* Q6JE34_PETIN)	SG	SG	0	0	0	0	0	0
Solyc01g056260.1	SL4.0ch01	46016079	46016291	-	Unknown protein	SG	SG	0	0	0	0.55	0	0.46
Solyc01g056280.3	SL4.0ch01	46023235	46024433	-	S2-locus F-box protein (AHRD V3.3 *** Q6JE34_PETIN)	SG	SG	0	0	0	0	0	0
Solyc01g056285.1	SL4.0ch01	46039857	46041841	-	S3-locus F-box type-4 protein (AHRD V3.3 *** A0A076YGV2_PETIN)	SG	SG	0	0	0	0	0	0
Solyc01g056290.2	SL4.0ch01	46063868	46064447	-	mediator of RNA polymerase II transcription subunit 3-like (AHRD V3.3 --* XP_010321536.1)	SG	SG	0	0	0	0	0	0
Solyc01g056310.3	SL4.0ch01	46551478	46553499	+	anther-specific LAT51	SG	SG	0.04	0	0	0	0	0
Solyc01g056320.1	SL4.0ch01	46608549	46608719	+	Unknown protein	SG	SG	27.4	23.49	24.41	43.34	37.75	38.65
Solyc01g056330.2	SL4.0ch01	46649872	46650240	-	DNA-directed RNA polymerase subunit beta (AHRD V3.3 *-* A0A2G2V8P8_CAPBA)	SG	SG	0	0	0	0	0	0
Solyc01g056340.4	SL4.0ch01	46851339	46871997	+	de-etiolated 1	SG	SG	2.19	2.05	1.94	2.53	2.38	2.39
Solyc01g056360.4	SL4.0ch01	46993650	46994072	+	Unknown protein	SG	SG	0.58	0.22	0	0	0.57	0
Solyc01g056370.3	SL4.0ch01	47136144	47138543	-	Unknown protein	SG	SG	0.07	0.11	0.28	0	0.03	0
Solyc01g056380.1	SL4.0ch01	47336120	47336365	+	Nodulin/glutamine synthase-like protein (AHRD V3.3 *-* F4J9A0_ARATH)	SG	SG	0	0	0	0	0	0
Solyc01g056390.1	SL4.0ch01	47345417	47346984	+	nodulin/glutamine synthase-like protein (AHRD V3.3 *-* AT3G53180.1)	SG	SG	0	0	0	0	0	0
Solyc01g056400.1	SL4.0ch01	47347156	47347582	+	Glutamine synthetase (AHRD V3.3 *-* I6WUR4_CAMSI)	SG	SG	0	0	0	0	0	0
Solyc01g056410.1	SL4.0ch01	47353069	47353326	+	Nodulin/glutamine synthase-like protein (AHRD V3.3 *-* F4J9A0_ARATH)	SG	SG	0	0	0	0	0	0
Solyc01g056420.1	SL4.0ch01	47370812	47371721	-	Ribonuclease H domain (AHRD V3.3 *** A0A200RDX4_9MAGN)	SG	SG	0	0	0	0	0	0
Solyc01g056430.2	SL4.0ch01	47408575	47412509	+	Glutamine synthetase (AHRD V3.3 *-* I6WUR4_CAMSI)	SG	SG	0.02	0	0	0	0	0
Solyc01g056440.1	SL4.0ch01	47416692	47419820	+	Nodulin/glutamine synthase-like protein (AHRD V3.3 *-* F4J9A0_ARATH)	SG	SG	0	0	0	0	0	0
Solyc01g056450.3	SL4.0ch01	47430373	47433324	+	Glutamine synthetase (AHRD V3.3 *-* I6WUR4_CAMSI)	SG	SG	0.06	0	0	0	0	0
Solyc01g056460.1	SL4.0ch01	47567714	47568510	+	Protein Ycf2 (AHRD V3.3 *-* A0A1B0VVX8_9LAMI)	SG	SG	0	0	0	0	0	0
Solyc01g056470.1	SL4.0ch01	47572606	47573374	+	Photosystem II CP43 reaction center protein (AHRD V3.3 *-* A0A2S0SUS0_9FABA)	SG	SG	0	0	0	0	0	0
Solyc01g056480.3	SL4.0ch01	47667405	47667987	-	Unknown protein	SG	SG	10.57	7.52	8.14	9.28	10.38	9.5
Solyc01g056520.3	SL4.0ch01	47804229	47844871	-	ARM repeat superfamily protein (AHRD V3.3 *** AT5G06120.9)	SG	SG	3.52	3.52	3.62	4.06	4.17	3.98
Solyc01g056530.2	SL4.0ch01	47859625	47861604	+	Oligopeptide transporter (AHRD V3.3 *-* A0A200RAW0_9MAGN)	SG	SG	0.54	0.23	0.43	0	0.08	0
Solyc01g056570.3	SL4.0ch01	47964669	47974740	-	Regulator of chromosome condensation (AHRD V3.3 *** A0A200PRS6_9MAGN)	SG	SG	14.1	14.52	13.69	16.3	16.2	15.72
Solyc01g056575.1	SL4.0ch01	47991924	47992264	+	Reverse transcriptase (AHRD V3.3 *-* Q8W452_BRANA)	SG	SG	0	0	0	0	0	0
Solyc01g056580.4	SL4.0ch01	48151111	48154904	+	L-aspartate oxidase (AHRD V3.3 *-* A0A2G3CUJ1_CAPCH)	SG	SG	0.02	0	0	0	0.04	0.05
Solyc01g056590.2	SL4.0ch01	48157008	48158293	-	transcription initiation factor TFIID subunit (AHRD V3.3 *-* AT5G65540.1)	SG	SG	0	0	0	0	0	0
Solyc01g056600.2	SL4.0ch01	48263385	48264150	+	Double-stranded RNA-binding protein 1 (AHRD V3.3 *-* A0A2G2XPY3_CAPBA)	SG	SG	8.16	8.58	6.94	13.97	16.12	12.81
Solyc01g056610.1	SL4.0ch01	48273843	48274070	+	Unknown protein	SG	SG	7.93	6.41	8.74	6.71	10.97	10.23
Solyc01g056620.4	SL4.0ch01	48287694	48295507	+	Double-stranded RNA-binding protein 1 (AHRD V3.3 *** A0A2G2XPY3_CAPBA)	SG	SG	4.63	4.78	4.72	6.19	6.22	6.29
Solyc01g056640.1	SL4.0ch01	48401970	48402306	+	Unknown protein	SG	SG	0	0	0	0	0	0
Solyc01g056650.1	SL4.0ch01	48612685	48613132	+	Starch synthase, chloroplastic/amyloplastic (AHRD V3.3 *-* A0A2G2XJF0_CAPBA)	SG	SG	0	0	0	0	0	0
Solyc01g056653.1	SL4.0ch01	48618601	48619805	+	Unknown protein	SG	SG	1.98	3.56	2.13	2.54	2.75	2.9
Solyc01g056657.1	SL4.0ch01	48620131	48621663	+	Unknown protein	SG	SG	7.24	6.37	7.55	8.36	7.05	7.16
Solyc01g056660.2	SL4.0ch01	48790887	48791738	-	S3 putative F-box protein SLF-S3B (AHRD V3.3 *** Q64HD2_PETHY)	SG	SG	0	0	0	0	0	0
Solyc01g056665.1	SL4.0ch01	49139411	49158353	-	Unknown protein	SG	SG	0	0	0	0	0	0
Solyc01g056690.4	SL4.0ch01	49184801	49200084	-	Protein kinase and PP2C-like domain-containing protein (AHRD V3.3 *** A0A2G3AJ12_CAPAN)	TKL-Pl-3	PK	4.3	4.68	4.42	6.02	6.38	5.82
Solyc01g056695.1	SL4.0ch01	49248293	49253227	+	Ty3/gypsy retrotransposon protein (AHRD V3.3 *-* A0A2K3MZI3_TRIPR)	SG	SG	0	0	0	0	0	0
Solyc01g056720.4	SL4.0ch01	49540917	49550964	-	small basic intrinsic protein 2.1	SG	SG	10.49	9.44	10.07	9.45	9.19	9.27
Solyc01g056730.3	SL4.0ch01	49709497	49710450	+	Unknown protein	SG	SG	6.72	7.37	7.76	9.37	9.64	8.35
Solyc01g056750.1	SL4.0ch01	49723119	49725361	+	Zinc finger, CCHC-type (AHRD V3.3 *-* A0A2U1PD96_ARTAN)	SG	SG	3.96	3.87	3.51	6.35	5.47	5.94
Solyc01g056760.3	SL4.0ch01	49731025	49737152	+	Zinc finger, CCHC-type (AHRD V3.3 *-* A0A2U1MSA1_ARTAN)	SG	SG	1.89	1.92	2.04	1.69	2.08	2.08
Solyc01g056770.1	SL4.0ch01	49743859	49744065	+	Unknown protein	SG	SG	14.69	16.32	22	10.8	17.15	18.78
Solyc01g056780.3	SL4.0ch01	49802386	49803609	+	50S ribosomal protein L34 (AHRD V3.3 *** A0A1U8FLP5_CAPAN)	SG	SG	7.19	8.35	6.74	7.21	8.37	8.02
Solyc01g056790.3	SL4.0ch01	49805170	49807532	+	Exostosin-like protein (AHRD V3.3 *-* A0A2U1QBT5_ARTAN)	SG	SG	0.56	0.31	0.24	0.55	0.41	0.16
Solyc01g056800.1	SL4.0ch01	49815373	49815864	+	Exostosin-like protein (AHRD V3.3 *-* Q2HVN7_MEDTR)	SG	SG	0.84	0.56	1.16	0.72	0.82	0.79
Solyc01g056810.4	SL4.0ch01	50003125	50013425	-	Syntaxin (AHRD V3.3 *** A0F0A7_NICBE)	SG	SG	0.76	0.66	0.68	0.61	0.79	0.75
Solyc01g056830.3	SL4.0ch01	50025872	50028584	-	Syntaxin (AHRD V3.3 *-* A0F0A7_NICBE)	SG	SG	0.64	0.74	0.8	0.87	1.07	0.75
Solyc01g056840.1	SL4.0ch01	50116563	50116838	+	DNA-directed RNA polymerase subunit beta'' (AHRD V3.3 *-* A0A2L1ZQP9_9LAMI)	SG	SG	0	0	0	0	0	0
Solyc01g056850.3	SL4.0ch01	50241563	50248332	-	CTP synthase (AHRD V3.3 *** A0A2G2XFG8_CAPBA)	SG	SG	8.37	8.95	8.94	4.08	4.5	4.06
Solyc01g056880.3	SL4.0ch01	50635061	50635807	+	Heme-binding-like protein, chloroplastic (AHRD V3.3 *-* A0A2G2VV44_CAPBA)	SG	SG	0	0	0	0	0	0
Solyc01g056890.1	SL4.0ch01	50653711	50654226	+	protein CURVATURE THYLAKOID 1A, chloroplastic-like (AHRD V3.3 *-* XP_004248070.1)	SG	SG	0	0	0.18	0	0	0
Solyc01g056900.1	SL4.0ch01	50660073	50660276	+	Protein CURVATURE THYLAKOID 1A, chloroplastic (AHRD V3.3 --* A0A2G3BDI0_CAPCH)	SG	SG	0	0	0	0	0	0
Solyc01g056910.1	SL4.0ch01	50660399	50660617	+	Protease Do-like 7 (AHRD V3.3 *-* A0A2G3AAM6_CAPAN)	SG	SG	0	0	0	0	0	0
Solyc01g056940.4	SL4.0ch01	50859088	50859841	+	Ubiquitin (AHRD V3.3 *** B1P770_LOLTE)	SG	SG	1.85	2.78	1.76	2.18	2.03	3.09
Solyc01g056950.1	SL4.0ch01	50897704	50898388	-	4-hydroxy-4-methyl-2-oxoglutarate aldolase (AHRD V3.3 *-* A0A2G3CF74_CAPCH)	SG	SG	0	0	0	0	0	0
Solyc01g056960.1	SL4.0ch01	51073662	51074559	+	ABC transporter C family member 8 (AHRD V3.3 *-* A0A2G3CNG8_CAPCH)	SG	SG	0	0	0	0	0	0
Solyc01g056970.1	SL4.0ch01	51110812	51111012	-	protein PELPK2-like (AHRD V3.3 *** XP_004229132.1)	SG	SG	0	0	0	0	0	0
Solyc01g056990.3	SL4.0ch01	51123228	51136228	+	hypothetical protein (AHRD V3.3 *** AT5G06590.1)	SG	SG	0.03	0.08	0.07	0.07	0.1	0.12
Solyc01g057000.3	SL4.0ch01	51153163	51155590	+	Universal stress protein	SG	SG	374.1	357.45	352.82	352.16	371.81	362.01
Solyc01g057003.1	SL4.0ch01	51164947	51170992	+	binding protein (AHRD V3.3 *-* AT2G25570.3)	SG	SG	0	0	0	0	0	0
Solyc01g057007.1	SL4.0ch01	51174730	51175247	-	RNA-directed DNA polymerase (AHRD V3.3 *-* A0A2I0W3D4_9ASPA)	SG	SG	0	0	0	0	0	0
Solyc01g057010.1	SL4.0ch01	51188156	51189328	+	S3-locus F-box type-14 protein (AHRD V3.3 *** A0A076YJL9_PETIN)	SG	SG	0	0	0	0	0	0
Solyc01g057020.3	SL4.0ch01	51203861	51204997	+	protein TRIGALACTOSYLDIACYLGLYCEROL 4, chloroplastic-like (AHRD V3.3 *-* A0A2I4DQN1_9ROSI)	SG	SG	28.48	27.14	27.2	35.38	34.13	36.58
Solyc01g057060.1	SL4.0ch01	51350724	51351303	+	Methyltransferase (AHRD V3.3 *-* A0A2U1QFS7_ARTAN),Pfam:PF03602	SG	SG	0	0	0	0	0	0
Solyc01g057080.1	SL4.0ch01	51546552	51546893	-	Ethylene-responsive transcription factor (AHRD V3.3 *-* A0A2G2X462_CAPBA)	AP2/ERF-ERF	TF	0	0	0	0	0	0
Solyc01g057090.4	SL4.0ch01	51601463	51623953	-	DUF2215 domain-containing protein (AHRD V3.3 *** A0A1Q3D866_CEPFO)	SG	SG	5.1	4.96	4.9	6.54	6.67	6.53
Solyc01g057110.1	SL4.0ch01	52024045	52024200	+	Unknown protein	SG	SG	0	0	0	0	0	0
Solyc01g057113.1	SL4.0ch01	52056463	52057144	-	Retrovirus-related Pol polyprotein from transposon TNT 1-94 (AHRD V3.3 *-* A0A2I0XIZ1_9ASPA)	SG	SG	0	0	0	0	0	0
Solyc01g057117.1	SL4.0ch01	52083403	52086285	+	Unknown protein	SG	SG	0.03	0.03	0	0	0	0
Solyc01g057120.2	SL4.0ch01	52305360	52305440	-	Unknown protein	SG	SG	0	0	0	0	0	0
Solyc01g057130.1	SL4.0ch01	52315823	52315981	+	Unknown protein	SG	SG	0	0	0	0	0	0
Solyc01g057133.1	SL4.0ch01	52357870	52358679	+	Retrovirus-related Pol polyprotein from transposon TNT 1-94 (AHRD V3.3 *-* A0A2K3NZR4_TRIPR)	SG	SG	0	0	0	0	0	0
Solyc01g057137.1	SL4.0ch01	52360743	52364763	-	Carboxypeptidase (AHRD V3.3 *-* A0A1U8HG02_CAPAN)	SG	SG	0.04	0	0.02	0	0	0
Solyc01g057140.1	SL4.0ch01	52558599	52559036	+	Unknown protein	SG	SG	0	0	0	0	0	0
Solyc01g057150.1	SL4.0ch01	52609646	52609924	-	Unknown protein	SG	SG	1.18	2.62	0.68	2.95	3.47	0.7
Solyc01g057160.1	SL4.0ch01	52610980	52611180	+	Unknown protein	SG	SG	9.82	5	3.78	5.85	7.23	2.9
Solyc01g057165.1	SL4.0ch01	52685398	52688980	+	Unknown protein	SG	SG	10.94	9.89	11.04	9.03	8.26	10.12
Solyc01g057180.2	SL4.0ch01	52696991	52697627	-	Unknown protein	SG	SG	0	0	0	0	0	0
Solyc01g057185.1	SL4.0ch01	52703632	52704726	-	Eukaryotic translation initiation factor 3 subunit A (AHRD V3.3 *-* A0A2G3AVW5_CAPCH)	SG	SG	0	0	0	0	0	0
Solyc01g057190.1	SL4.0ch01	52945873	52947036	-	S-locus F-box-like protein d (AHRD V3.3 *** B0F0G0_PETIN)	SG	SG	0	0	0	0	0	0
Solyc01g057200.4	SL4.0ch01	52956115	52958191	-	Pentatricopeptide repeat-containing protein (AHRD V3.3 *** A0A2U1QJ39_ARTAN)	SG	SG	8.23	7.96	7.26	10.48	8.27	10.39
Solyc01g057210.3	SL4.0ch01	53079911	53083865	+	Mitochondrial pyruvate dehydrogenase kinase (AHRD V3.3 *** E5GC37_CUCME)	SG	SG	27.21	26.87	28.78	27.87	28.03	26.96
Solyc01g057220.3	SL4.0ch01	53095323	53097466	+	Pectinesterase (AHRD V3.3 *** A0A1Q3CE67_CEPFO)	SG	SG	0	0	0	0	0	0
Solyc01g057250.2	SL4.0ch01	53195294	53195967	-	50S ribosomal protein L3 (AHRD V3.3 *-* A0A2G3A2L4_CAPAN)	SG	SG	0	0	0	0	0	0
Solyc01g057255.1	SL4.0ch01	53389592	53389909	-	DEAD-box ATP-dependent RNA helicase 8-like (AHRD V3.3 --* XP_021838650.1)	SG	SG	0	0	0	0	0	0
Solyc01g057260.4	SL4.0ch01	53500340	53503555	+	Transmembrane protein, putative (DUF247) (AHRD V3.3 *** F4IZB4_ARATH)	SG	SG	0.18	0.14	0.44	0.37	0.15	0.12
Solyc01g057270.4	SL4.0ch01	53533919	53544661	+	Calmodulin-binding transcription factor SR4 (AHRD V3.3 *** H8ZRY5_SOLLC)	CAMTA	TF	0.73	0.71	0.64	1.15	1.13	1.1
Solyc01g057300.2	SL4.0ch01	53696500	53699268	-	bHLH transcription factor 002	bHLH	TF	0.06	0.1	0.21	0.13	0.15	0.39
Solyc01g057310.4	SL4.0ch01	53724843	53732486	-	Phragmoplast orienting kinesin 2 (AHRD V3.3 *** A0A2G2XPE0_CAPBA)	SG	SG	0.69	0.75	0.83	1.2	0.76	1.14
Solyc01g057320.3	SL4.0ch01	53735214	53743004	-	Kinesin (AHRD V3.3 *-* A0A200QSU4_9MAGN)	SG	SG	0.17	0.12	0.1	0.05	0.18	0.1
Solyc01g057330.1	SL4.0ch01	53759228	53759614	+	Metal-nicotianamine transporter YSL1 (AHRD V3.3 *-* A0A2G3CXV2_CAPCH)	SG	SG	0	0	0	0	0	0
Solyc01g057340.3	SL4.0ch01	53765609	53774733	-	Unknown protein	SG	SG	4.66	4.56	4.67	6.61	6.45	6.38
Solyc01g057350.1	SL4.0ch01	53828184	53830975	-	Unknown protein	SG	SG	0	0	0	0	0.03	0
Solyc01g057390.2	SL4.0ch01	54079687	54081139	-	ATP-dependent DNA helicase (AHRD V3.3 *-* A0A2G3C774_CAPCH)	SG	SG	0.06	0	0.07	0.16	0.06	0.07
Solyc01g057395.1	SL4.0ch01	54081422	54081696	-	Unknown protein	SG	SG	0.3	0	0	0.43	0.29	2.12
Solyc01g057410.1	SL4.0ch01	54124735	54124887	-	Unknown protein	SG	SG	0	0	0	0	0	0
Solyc01g057420.1	SL4.0ch01	54148980	54149769	-	Unknown protein	SG	SG	0	0	0	0	0	0
Solyc01g057430.3	SL4.0ch01	54164378	54165061	-	Acetyl-coenzyme A carboxylase carboxyl transferase subunit alpha, chloroplastic (AHRD V3.3 *-* A0A2G2W5S4_CAPBA)	SG	SG	7.69	5.61	5.83	8.6	6.13	7.25
Solyc01g057435.1	SL4.0ch01	54183274	54183896	-	Retrovirus-related Pol polyprotein from transposon TNT 1-94 (AHRD V3.3 *-* A0A2K3N4Z1_TRIPR)	SG	SG	0	0	0	0	0	0
Solyc01g057440.3	SL4.0ch01	54195690	54197742	-	Unknown protein	SG	SG	3.92	3.38	2.77	3.67	4.68	4.59
Solyc01g057445.1	SL4.0ch01	54262204	54263229	+	Mediator of RNA polymerase II transcription subunit 15a (AHRD V3.3 *-* A0A2G2ZG46_CAPAN)	SG	SG	130.11	125.47	126.21	98.94	101.84	100.98
Solyc01g057470.1	SL4.0ch01	54302477	54302701	-	Unknown protein	SG	SG	0	0	0	0	0	0
Solyc01g057510.2	SL4.0ch01	54511547	54513780	+	Bax inhibitor 1 (AHRD V3.3 *** A0A2G2XLQ4_CAPBA)	SG	SG	0	0	0	0	0	0
Solyc01g057520.4	SL4.0ch01	54532365	54543276	+	ARM repeat superfamily protein (AHRD V3.3 *** F4J550_ARATH)	SG	SG	1.6	1.7	1.96	2.24	1.83	1.83
Solyc01g057523.1	SL4.0ch01	54661116	54661745	+	Retrovirus-related Pol polyprotein from transposon TNT 1-94 (AHRD V3.3 *** A0A2I0VNR7_9ASPA)	SG	SG	0	0	0	0	0	0
Solyc01g057527.1	SL4.0ch01	54692197	54694671	+	Unknown protein	SG	SG	0.07	0.07	0.08	0.33	0.03	0.2
Solyc01g057530.1	SL4.0ch01	54695580	54695891	-	COBRA-like protein 1 (AHRD V3.3 *-* A0A2G2X9E0_CAPBA)	SG	SG	0	0.29	0	1.13	0.26	0.93
Solyc01g057570.3	SL4.0ch01	55157414	55164842	+	alpha-ketoglutarate-dependent dioxygenase alkB homolog 6-like (AHRD V3.3 *** A0A2I4HR29_9ROSI)	SG	SG	5.76	5.08	5.91	6.3	6.42	5.82
Solyc01g057580.1	SL4.0ch01	55222432	55225527	+	Protein kinase superfamily protein (AHRD V3.3 *-* A0A2U1PBH2_ARTAN)	SG	SG	0	0	0.03	0	0	0
Solyc01g057585.1	SL4.0ch01	55673290	55674789	-	Unknown protein	SG	SG	0.05	0	0	0	0	0
Solyc01g057590.3	SL4.0ch01	56019187	56019813	+	Unknown protein	SG	SG	0	0	0	0	0	0.16
Solyc01g057600.3	SL4.0ch01	56045719	56047570	-	Unknown protein	SG	SG	0.04	0.05	0.1	0.19	0.3	0.26
Solyc01g057610.1	SL4.0ch01	56081605	56081769	+	Unknown protein	SG	SG	0	0	0	0	0	0
Solyc01g057640.1	SL4.0ch01	56275793	56275963	+	Unknown protein	SG	SG	0	0	0	0	0.47	0.57
Solyc01g057660.1	SL4.0ch01	56625383	56625622	+	LOW QUALITY PROTEIN: uncharacterized protein LOC112191941 (AHRD V3.3 --* XP_024187199.1)	SG	SG	0	0	0	0	0	0
Solyc01g057670.1	SL4.0ch01	56625766	56626188	+	DnaJ heat shock n-terminal domain-containing protein (AHRD V3.3 *** A0A2K3NVM9_TRIPR)	SG	SG	0	0	0	0	0	0
Solyc01g057675.1	SL4.0ch01	56645883	56648973	-	Unknown protein	SG	SG	0	0	0	0	0	0
Solyc01g057680.4	SL4.0ch01	56695443	56702293	+	Unknown protein	SG	SG	1.92	2.05	1.61	1.85	1.6	1.84
Solyc01g057690.2	SL4.0ch01	56703996	56706545	-	Cell division cycle protein 48-like protein (AHRD V3.3 *-* A0A2G2WIS5_CAPBA)	SG	SG	0	0	0.04	0	0	0
Solyc01g057700.1	SL4.0ch01	56709483	56710593	-	Calcium-dependent protein kinase (AHRD V3.3 *** E5GCJ4_CUCME)	SG	SG	0	0	0	0	0	0
Solyc01g057703.1	SL4.0ch01	56714826	56718241	-	ATP-dependent DNA helicase (AHRD V3.3 *-* A0A2K3NWY8_TRIPR)	SG	SG	0	0	0	0	0	0
Solyc01g057705.1	SL4.0ch01	56718310	56721512	-	histidine--tRNA ligase, chloroplastic/mitochondrial (AHRD V3.3 *-* A0A2I4EMG2_9ROSI)	SG	SG	0	0	0	0.11	0	0
Solyc01g057707.1	SL4.0ch01	56733238	56741562	-	Pentatricopeptide repeat-containing protein (AHRD V3.3 *-* A0A2G3BR55_CAPCH)	SG	SG	4.96	5.14	4.62	4.04	4.1	3.71
Solyc01g057740.3	SL4.0ch01	56780600	56781448	-	Ribonuclease H protein (AHRD V3.3 *-* A0A2I0V757_9ASPA)	SG	SG	0	0	0	0	0	0
Solyc01g057760.4	SL4.0ch01	56844804	56853371	+	RNA helicase DEAD2	SG	SG	18.73	18.23	16.85	23.9	23.21	22.97
Solyc01g057770.3	SL4.0ch01	56906637	56910569	+	HCO3-transporter family (AHRD V3.3 *** A0A2U1KUW6_ARTAN)	SG	SG	5	3.99	5.48	2.93	2.56	2.25
Solyc01g057780.3	SL4.0ch01	57092396	57098269	-	Zinc finger protein VAR3, chloroplastic (AHRD V3.3 *** A0A2G3BZA0_CAPCH)	SG	SG	9.68	10.49	9.87	14.7	15.08	14.97
Solyc01g057785.1	SL4.0ch01	57151570	57152178	-	Unknown protein	SG	SG	13.77	16.64	15.89	15.26	16.56	12.93
Solyc01g057830.3	SL4.0ch01	57264027	57268863	+	30S ribosomal protein S1 protein (AHRD V3.3 *** A0A2U1PM45_ARTAN)	SG	SG	17.2	17.03	15.85	19.67	20.32	19.41
Solyc01g057840.3	SL4.0ch01	57278768	57285079	-	Nuclear export mediator factor Nemf (AHRD V3.3 *** A0A1J3J1R1_NOCCA)	SG	SG	9.95	11.46	10.43	12.28	11.66	10.36
Solyc01g057850.4	SL4.0ch01	57299889	57313024	-	nuclear export mediator factor NEMF-like (AHRD V3.3 *** A0A2I4F1S6_9ROSI),Pfam:PF05833	SG	SG	2.66	2.66	2.74	4.3	4.23	4.1
Solyc01g057853.1	SL4.0ch01	57324349	57325561	+	Unknown protein	SG	SG	14.16	11.29	13.22	17.07	15.36	19.71
Solyc01g057855.1	SL4.0ch01	57349308	57350828	+	Unknown protein	SG	SG	0	0.24	0.19	0.23	0.16	0.06
Solyc01g057857.1	SL4.0ch01	57352131	57352819	+	Peptidyl-prolyl cis-trans isomerase PASTICCINO1 (AHRD V3.3 *-* A0A2G2Y582_CAPAN)	SG	SG	0	0.53	0.28	0.34	0.35	0
Solyc01g057900.3	SL4.0ch01	57370600	57407985	-	E3 ubiquitin-protein ligase UPL6 (AHRD V3.3 *** A0A2G3DDX0_CAPCH)	SG	SG	4.67	4.44	4.65	5.84	6.24	6.03
Solyc01g057903.1	SL4.0ch01	57451779	57452680	+	Unknown protein	SG	SG	0	0	0	0	0	0
Solyc01g057907.1	SL4.0ch01	57453440	57454121	+	PttA' (AHRD V3.3 *-* O22369_PETHY)	SG	SG	0.12	0.27	0.28	0.17	0	0
Solyc01g057910.3	SL4.0ch01	57551769	57553470	+	R2R3MYB transcription factor 2	MYB	TF	4.54	5.42	5.57	5.67	6.59	6.51
Solyc01g057920.1	SL4.0ch01	57736565	57736759	-	Unknown protein	SG	SG	0	0	0	0	0	0
Solyc01g057940.1	SL4.0ch01	57862966	57864265	-	Protein TRIGALACTOSYLDIACYLGLYCEROL 1, chloroplastic (AHRD V3.3 *-* A0A2G3D103_CAPCH)	SG	SG	0	0	0.07	0	0	0
Solyc01g057960.3	SL4.0ch01	57866091	57867537	+	Homeobox leucine-zipper protein (AHRD V3.3 *-* Q8H963_ZINVI)	SG	SG	0.06	0.19	0	0.08	0.06	0
Solyc01g057990.1	SL4.0ch01	57893679	57893843	+	Unknown protein	SG	SG	0	0	0	0	0	0
Solyc01g058000.3	SL4.0ch01	57907745	57908450	-	DNA-directed RNA polymerase subunit beta (AHRD V3.3 *-* A0A2G2XEV3_CAPBA)	SG	SG	0	0	0	0	0	0
Solyc01g058003.1	SL4.0ch01	57990922	57991320	-	Reverse transcriptase (AHRD V3.3 *-* Q8W452_BRANA)	SG	SG	0	0	0	0	0	0
Solyc01g058007.1	SL4.0ch01	58184135	58184953	+	Retrovirus-related Pol polyprotein from transposon TNT 1-94 (AHRD V3.3 *-* A0A2K3NZR4_TRIPR)	SG	SG	0	0	0	0	0	0
Solyc01g058010.3	SL4.0ch01	58186183	58190958	+	Neutral/alkaline invertase (AHRD V3.3 *** G5DC09_MANES)	SG	SG	6.16	6	6.12	7.81	7.67	7.79
Solyc01g058020.4	SL4.0ch01	58191031	58191982	+	Neutral/alkaline invertase (AHRD V3.3 *-* H6V7I6_MANES)	SG	SG	10.53	11.41	12.06	12.23	12.88	11.23
Solyc01g058030.2	SL4.0ch01	58192346	58193576	-	Gibberellin 2-oxidase (AHRD V3.3 *** A4GVL5_SOLLC)	SG	SG	0.13	0.15	0.15	0.1	0	0
Solyc01g058040.2	SL4.0ch01	58197934	58198301	-	gibberellin 2-beta-dioxygenase 2-like (AHRD V3.3 *-* A0A2I4DNY4_9ROSI)	SG	SG	0.45	0.5	0.77	0	0.22	0.26
Solyc01g058050.1	SL4.0ch01	58221336	58221512	-	Unknown protein	SG	SG	0	0	0	0	0	0
Solyc01g058060.1	SL4.0ch01	58233581	58233793	+	40S ribosomal protein S15-like (AHRD V3.3 --* NP_001274973.1)	SG	SG	0	0	0	0	0	0
Solyc01g058070.1	SL4.0ch01	58235068	58235325	-	nucleosome assembly protein 1-4 (AHRD V3.3 --* XP_004241880.1)	SG	SG	0	0	0	0	0	0
Solyc01g058080.1	SL4.0ch01	58241965	58242177	-	LOW QUALITY PROTEIN: probable helicase CHR10 (AHRD V3.3 --* XP_010325463.2)	SG	SG	0	0	0.45	0	0	0
Solyc01g058100.2	SL4.0ch01	58373983	58374587	-	Unknown protein	SG	SG	0	0	0	0	0	0
Solyc01g058120.1	SL4.0ch01	58423971	58425041	-	Glycerate dehydrogenase HPR, peroxisomal (AHRD V3.3 *-* A0A2G2WJW2_CAPBA)	SG	SG	0	0	0	0	0	0
Solyc01g058130.1	SL4.0ch01	58491229	58491720	-	C2H2-type zinc finger protein (AHRD V3.3 --* NP_001241325.1)	C2H2	TF	0	0	0	0	0	0
Solyc01g058140.3	SL4.0ch01	58657043	58673754	+	beta-glycosidase 2	SG	SG	8.28	8.34	7.94	9.34	8.86	9.1
Solyc01g058160.3	SL4.0ch01	58722899	58725240	+	Duf724 domain-containing protein 3 (AHRD V3.3 *** A0A314KQ04_NICAT)	SG	SG	3.12	2.46	1.7	2.96	2.24	3.03
Solyc01g058170.4	SL4.0ch01	58725432	58726767	+	Agenet domain containing protein (AHRD V3.3 *** A0A2P5F5R4_TREOI)	SG	SG	4.55	4.44	4.12	4.4	5.62	5.31
Solyc01g058175.1	SL4.0ch01	58763545	58767800	-	Unknown protein	SG	SG	0	0	0	0	0	0.02
Solyc01g058190.4	SL4.0ch01	58768857	58771548	+	30S ribosomal protein S6 (AHRD V3.3 *-* A0A1J3K846_NOCCA)	SG	SG	22.47	21.26	19.1	30.5	29.82	30.33
Solyc01g058200.3	SL4.0ch01	58771180	58771572	-	Unknown protein	SG	SG	0	0	0	0.6	0	0
Solyc01g058205.1	SL4.0ch01	58773243	58775654	-	Pentatricopeptide repeat-containing protein (AHRD V3.3 *** A0A2G2XPG9_CAPBA)	SG	SG	10.02	9.39	9.83	13.85	11.67	11
Solyc01g058210.3	SL4.0ch01	58788696	58790587	-	Villin (AHRD V3.3 *-* A0A2P5EN25_TREOI)	SG	SG	16.25	17.32	14.19	20.39	19.96	20.19
Solyc01g058220.3	SL4.0ch01	58828549	58829848	-	Rhodanese-like domain-containing protein chloroplastic-like (AHRD V3.3 *-* A0A2K3P8I3_TRIPR)	SG	SG	0	0	0	0	0	0
Solyc01g058225.1	SL4.0ch01	58841195	58843590	+	myosin 1 (AHRD V3.3 --* NP_001104925.1)	SG	SG	0.14	0.11	0.32	0.25	0.67	0.49
Solyc01g058240.1	SL4.0ch01	58934730	58934906	+	Unknown protein	SG	SG	4.18	8.77	5.36	8.64	9.57	12.08
Solyc01g058245.1	SL4.0ch01	58943239	58948129	+	Retrovirus-related Pol polyprotein from transposon TNT 1-94 (AHRD V3.3 *-* A0A2K3NZR4_TRIPR)	SG	SG	0.02	0	0.02	0	0	0
Solyc01g058250.2	SL4.0ch01	59079507	59080719	+	2-oxoglutarate (2OG) and Fe(II)-dependent oxygenase superfamily protein (AHRD V3.3 *** Q9SYM7_ARATH)	SG	SG	0	0.08	0	0	0	0.08
Solyc01g058260.4	SL4.0ch01	59095702	59100497	-	Nuclear poly(A) polymerase 3 (AHRD V3.3 *** A0A2G3B5G8_CAPCH)	SG	SG	128.99	130.32	127.6	198.81	202.5	196.16
Solyc01g058270.3	SL4.0ch01	59106138	59112905	+	O-acetyltransferase family protein (AHRD V3.3 *** A0A2U1M4H7_ARTAN)	SG	SG	0.66	0.69	0.78	0.7	1.06	0.72
Solyc01g058280.4	SL4.0ch01	59113171	59117002	-	ER membrane protein complex subunit 6-like (AHRD V3.3 *** A0A2I4GTM2_9ROSI)	SG	SG	30.46	26.92	29.24	32.11	30.78	33.43
Solyc01g058320.4	SL4.0ch01	59260951	59263054	+	transmembrane protein (AHRD V3.3 *-* AT3G17120.5)	SG	SG	1.25	1.65	1.17	2.18	1.38	1.85
Solyc01g058325.1	SL4.0ch01	59340057	59342821	+	Unknown protein	SG	SG	0	0	0	0	0	0.07
Solyc01g058340.1	SL4.0ch01	59424214	59427483	+	Unknown protein	SG	SG	0	0	0	0	0	0
Solyc01g058350.1	SL4.0ch01	59514010	59514291	-	Unknown protein	SG	SG	6.12	5.83	6.06	5.01	6.29	6.55
Solyc01g058360.1	SL4.0ch01	59557750	59562409	+	protein ZINC INDUCED FACILITATOR-LIKE 1-like (AHRD V3.3 *** A0A2I4H204_9ROSI)	SG	SG	0.04	0.08	0.02	0.08	0	0.02
Solyc01g058380.1	SL4.0ch01	59569682	59571294	+	Coatomer subunit gamma (AHRD V3.3 *-* A0A2G3BVT4_CAPCH)	SG	SG	0	0	0	0	0	0
Solyc01g058385.1	SL4.0ch01	59572390	59573099	-	Unknown protein	SG	SG	0	0	0	0	0	0
Solyc01g058390.3	SL4.0ch01	59577480	59583521	-	Galactokinase (AHRD V3.3 *** A0A2G3AJ57_CAPAN)	SG	SG	12.92	13.84	13.22	12.46	11.78	12.55
Solyc01g058400.3	SL4.0ch01	59587700	59590366	+	Transcription factor (AHRD V3.3 *-* A0A1U8FBH1_CAPAN)	SG	SG	0.8	0.41	0.89	0	0.09	0
Solyc01g058450.3	SL4.0ch01	59718730	59737106	+	Flowering time control protein FCA (AHRD V3.3 *** A0A2G2XPK6_CAPBA)	SG	SG	4.54	4.35	4.03	5.29	5.26	5.61
Solyc01g058470.1	SL4.0ch01	59934253	59934447	-	Unknown protein	SG	SG	203.61	176.51	198.97	257.57	249.49	262.16
Solyc01g058520.4	SL4.0ch01	60041417	60043048	-	Peroxidase (AHRD V3.3 *** K4AW60_SOLLC)	SG	SG	0.6	0.56	0.41	0.22	0.3	0.66
Solyc01g058530.4	SL4.0ch01	60043593	60044269	-	Ribosomal protein S18 (AHRD V3.3 *-* A0A2Z5UCK0_CUSJA)	SG	SG	4.01	6.07	5.04	5.39	3.69	5.74
Solyc01g058535.1	SL4.0ch01	60046097	60046285	-	Unknown protein	SG	SG	1.3	0.48	0.5	4.36	1.28	0
Solyc01g058540.3	SL4.0ch01	60052506	60054037	-	WRKY transcription factor 47	WRKY	TF	0.91	0.72	0.87	0.46	0.74	0.38
Solyc01g058550.1	SL4.0ch01	60181721	60182026	-	DDT domain-containing protein PTM (AHRD V3.3 *-* XP_010313253.1)	SG	SG	0	0	0	0	0	0
Solyc01g058590.1	SL4.0ch01	60320448	60321838	-	Ubiquitin-like domain-containing CTD phosphatase (AHRD V3.3 *-* A0A2G2W8N6_CAPBA)	SG	SG	0	0	0	0	0	0
Solyc01g058593.1	SL4.0ch01	60386189	60387487	+	Zinc finger BED domain-containing protein RICESLEEPER 2 (AHRD V3.3 *-* A0A2U1KM29_ARTAN)	SG	SG	0	0	0	0	0	0
Solyc01g058597.1	SL4.0ch01	60568561	60574518	-	Prefoldin subunit 3 (AHRD V3.3 *-* A0A2G2ZJK0_CAPAN)	SG	SG	0.01	0.03	0.05	0	0.03	0.02
Solyc01g058660.1	SL4.0ch01	60584960	60585387	-	Unknown protein	SG	SG	1.15	0.43	1.11	1.1	0.57	0
Solyc01g058665.1	SL4.0ch01	60640918	60642519	+	Unknown protein	SG	SG	0	0	0	0	0.1	0
Solyc01g058670.3	SL4.0ch01	60700769	60702324	-	Transcription factor (AHRD V3.3 *** A0A2G3DG53_CAPCH)	SG	SG	70.68	66.07	70.6	79.22	77.31	80.14
Solyc01g058673.1	SL4.0ch01	60765815	60766864	-	Unknown protein	SG	SG	0	0	0	0	0	0
Solyc01g058677.1	SL4.0ch01	60779738	60780284	+	Unknown protein	SG	SG	0	0	0	0	0	0
Solyc01g058680.2	SL4.0ch01	60805428	60806138	-	Sister chromatid cohesion 1 protein 4 (AHRD V3.3 *-* A0A2G3DGK5_CAPCH)	SG	SG	0	0	0	0	0	0
Solyc01g058685.1	SL4.0ch01	60819392	60820049	-	Retrovirus-related Pol polyprotein from transposon TNT 1-94 (AHRD V3.3 *** A0A2I0VVU6_9ASPA)	SG	SG	0	0	0	0	0	0
Solyc01g058690.1	SL4.0ch01	60877109	60877632	-	zinc finger CCCH domain-containing protein 41-like (AHRD V3.3 *-* A0A2I4HUT1_9ROSI)	SG	SG	0	0	0	0	0	0
Solyc01g058700.1	SL4.0ch01	60894435	60895802	-	Sister chromatid cohesion 1 protein 4 (AHRD V3.3 *-* A0A2G3DGK5_CAPCH)	SG	SG	0	0	0	0	0	0
Solyc01g058705.1	SL4.0ch01	61140013	61142601	-	SNF2 domain-containing protein CLASSY 4-like (AHRD V3.3 *-* XP_010319906.1)	SG	SG	0	0	0.04	0	0	0.04
Solyc01g058720.4	SL4.0ch01	61158289	61159119	-	Calcium-binding EF-hand (AHRD V3.3 *** A0A2U1NQC6_ARTAN)	SG	SG	12.27	12.63	13.13	7.08	9.22	7.37
Solyc01g058730.4	SL4.0ch01	61179538	61188774	-	Transmembrane protein (AHRD V3.3 *** F4JLQ2_ARATH)	SG	SG	24.82	24.62	25.37	32.82	34.55	32.93
Solyc01g058740.2	SL4.0ch01	61407446	61416311	+	ninja-family protein AFP3-like (AHRD V3.3 *-* XP_010315661.1)	SG	SG	0	0	0	0	0	0
Solyc01g059740.1	SL4.0ch01	61457949	61458696	-	ninja-family protein AFP3-like (AHRD V3.3 *** XP_019067583.1)	SG	SG	0	0	0	0	0	0
Solyc01g059750.1	SL4.0ch01	61496179	61497520	-	RRM_1 domain-containing protein/NTF2 domain-containing protein (AHRD V3.3 --* A0A1Q3C3M0_CEPFO)	SG	SG	0	0	0	0	0	0
Solyc01g059760.3	SL4.0ch01	61534236	61534960	+	sentrin-specific protease 2-like isoform X1 (AHRD V3.3 --* XP_024160256.1)	SG	SG	0.11	0	0	0	0	0
Solyc01g059765.1	SL4.0ch01	61539533	61558072	-	Unknown protein	SG	SG	0.33	0.4	0.39	0.36	0.37	0.42
Solyc01g059780.1	SL4.0ch01	61596618	61596872	-	ninja-family protein AFP3-like (AHRD V3.3 *-* XP_019067583.1)	SG	SG	0	0	0	0	0	0
Solyc01g059800.1	SL4.0ch01	61662255	61662413	+	Unknown protein	SG	SG	0	0	0	0	0	0
Solyc01g059810.1	SL4.0ch01	61717438	61717773	+	Unknown protein	SG	SG	0	0	0	0	0	0
Solyc01g059820.1	SL4.0ch01	61806616	61807123	-	Unknown protein	SG	SG	0	0	0	0	0	0
Solyc01g059830.3	SL4.0ch01	61829190	61833092	-	Enoyl-CoA hydratase (AHRD V3.3 *** A0A1Y1IHV1_KLENI)	SG	SG	34.6	34.9	33.71	30.11	31.01	29.88
Solyc01g059840.3	SL4.0ch01	61860935	61862326	-	GDSL esterase/lipase (AHRD V3.3 *** A0A2U1MC12_ARTAN)	SG	SG	0	0	0	0	0	0
Solyc01g059850.3	SL4.0ch01	62014945	62015218	+	Vacuolar-processing enzyme (AHRD V3.3 *-* A0A1U8GC96_CAPAN)	SG	SG	0	0	0	0	0	0
Solyc01g059860.3	SL4.0ch01	62089254	62098031	-	MAP kinase kinase kinase 3	TKL_CTR1-DRK-2	PK	7.97	7.76	7.81	5.96	5.69	5.95
Solyc01g059870.4	SL4.0ch01	62126869	62134376	-	phytochrome B1	SG	SG	9.24	9.38	9.07	10.78	10.79	11.12
Solyc01g059880.3	SL4.0ch01	62136814	62142996	-	Citrate synthase-like (AHRD V3.3 *** A0A200R252_9MAGN)	SG	SG	15.02	14.99	14.44	12.12	13.69	13.11
Solyc01g059885.1	SL4.0ch01	62155478	62156028	-	Transposase, MuDR, plant (AHRD V3.3 *-* A0A1R3JVA4_COCAP)	SG	SG	0	0	0.17	0	0	0
Solyc01g059900.4	SL4.0ch01	62412383	62412957	+	Dirigent protein (AHRD V3.3 *** K4AW97_SOLLC)	SG	SG	0	0	0.16	0	0	0
Solyc01g059910.2	SL4.0ch01	62498258	62500916	+	Receptor-like protein kinase FERONIA (AHRD V3.3 *** A0A2G3C1K8_CAPCH)	RLK-Pelle_CrRLK1L-1	PK	0	0	0	0	0.03	0
Solyc01g059920.4	SL4.0ch01	62516811	62527178	+	Nucleic acid-binding, OB-fold (AHRD V3.3 *** A0A2U1P485_ARTAN)	SG	SG	0.94	0.88	0.94	1.06	1	1.1
Solyc01g059930.3	SL4.0ch01	62531840	62534492	+	Adenine nucleotide alpha hydrolases-like superfamily protein (AHRD V3.3 *** Q9M9P5_ARATH)	SG	SG	108.51	100.93	100.26	72.54	76.55	72.94
Solyc01g059940.2	SL4.0ch01	62535507	62536575	+	Plant invertase/pectin methylesterase inhibitor superfamily protein (AHRD V3.3 *-* F4JC28_ARATH)	SG	SG	0.31	0	0.09	0	0	0
Solyc01g059950.1	SL4.0ch01	62540347	62543423	+	Transcription factor GRAS (AHRD V3.3 *-* A0A200PWC4_9MAGN)	GRAS	TF	0.08	0.15	0.03	0.15	0.18	0.09
Solyc01g059960.1	SL4.0ch01	62551268	62552995	+	Transcription factor GRAS (AHRD V3.3 *** A0A200PWC4_9MAGN)	GRAS	TF	0	0	0	0	0	0
Solyc01g059965.1	SL4.0ch01	62572531	62574567	+	Glucan endo-1,3-beta-glucosidase B (AHRD V3.3 *** E13B_SOLLC)	SG	SG	94.47	70.01	83.69	51.68	114.82	127.72
Solyc01g060010.3	SL4.0ch01	62590318	62591157	-	Glucan endo-1,3-beta-glucosidase (AHRD V3.3 *** A0A2G3BH97_CAPCH)	SG	SG	0.1	0.11	0.23	0.14	0	0.23
Solyc01g060015.1	SL4.0ch01	62591176	62594344	-	Glucan endo-1,3-beta-glucosidase (AHRD V3.3 *-* A0A2I0XDS5_9ASPA)	SG	SG	0	0.09	0	0.04	0.18	0.09
Solyc01g060020.4	SL4.0ch01	62594996	62597083	-	beta-1,3-glucanase TOMB13GLUB	SG	SG	25.9	23.22	23.58	22.08	30.29	26.25
Solyc01g060030.3	SL4.0ch01	62629628	62631550	+	Zinc finger CCHC domain-containing protein 10 (AHRD V3.3 *** A0A2G3ART8_CAPCH)	SG	SG	108.96	108.2	104.39	127.84	140.09	132.46
Solyc01g060040.3	SL4.0ch01	62636171	62641106	-	WD40 domain-containing protein/Bromodomain domain-containing protein (AHRD V3.3 *** A0A1Q3BSD0_CEPFO)	SG	SG	11.62	11.21	12.07	12.06	12.49	11.95
Solyc01g060050.3	SL4.0ch01	62641414	62651420	-	WD40 domain-containing protein (AHRD V3.3 *** A0A2K3NUT6_TRIPR)	SG	SG	1.56	1.46	1.2	2.3	1.85	1.82
Solyc01g060053.1	SL4.0ch01	62692540	62694665	+	PttA' (AHRD V3.3 *-* O22369_PETHY)	SG	SG	0	0	0	0	0	0
Solyc01g060055.1	SL4.0ch01	62695082	62695195	+	Unknown protein	SG	SG	0	0	0	0	0	0
Solyc01g060057.1	SL4.0ch01	62695573	62696251	+	Unknown protein	SG	SG	0	0	0	0	0	0
Solyc01g060070.3	SL4.0ch01	62712265	62715267	-	Outer envelope pore protein 16-2, chloroplastic (AHRD V3.3 *** A0A2G2XR36_CAPBA),Pfam:PF02466	SG	SG	4.98	5.05	5.94	2	1.91	2.33
Solyc01g060080.4	SL4.0ch01	62728282	62730078	-	serine/threonine-protein phosphatase 4 regulatory subunit 3-like (AHRD V3.3 *-* A0A2I4F1X2_9ROSI)	SG	SG	42.72	40.14	40.97	43.4	48.18	45.59
Solyc01g060090.1	SL4.0ch01	62744693	62759707	-	serine/threonine-protein phosphatase 4 regulatory subunit 3-like (AHRD V3.3 *-* A0A2I4F1X2_9ROSI)	SG	SG	1.7	1.54	1.78	2.91	2.92	2.74
Solyc01g060100.2	SL4.0ch01	62773675	62776060	-	serine/threonine-protein phosphatase 4 regulatory subunit 3-like (AHRD V3.3 --* XP_004229001.1)	SG	SG	2.69	3.1	2.47	4.73	5.85	4.77
Solyc01g060130.3	SL4.0ch01	62871162	62873230	+	TOMGTPASE Mill. GTPase	SG	SG	18.59	19.5	20.04	15.29	15.44	14.33
Solyc01g060140.4	SL4.0ch01	62874632	62878950	-	Calmodulin-binding transcription activator 5 (AHRD V3.3 *-* A0A2G2XR50_CAPBA)	SG	SG	64.96	62.57	64.97	72.8	72.57	76.28
Solyc01g060160.1	SL4.0ch01	62893015	62894028	+	Mitochondrial-processing peptidase subunit beta (AHRD V3.3 *-* A0A2G3B7D4_CAPCH)	SG	SG	0.32	0.18	0.37	0.35	0.24	0.48
Solyc01g060170.4	SL4.0ch01	62902430	62908051	-	Calmodulin-binding transcription activator (AHRD V3.3 *-* A0A1I9LRY6_ARATH)	SG	SG	12.41	10.41	10.9	18.7	18.17	18.41
Solyc01g060180.4	SL4.0ch01	62939450	62943701	-	AMP-dependent synthetase/ligase (AHRD V3.3 *** A0A200R265_9MAGN)	SG	SG	22.83	22.25	21.53	16.9	19.24	19.13
Solyc01g060183.1	SL4.0ch01	62950849	62951756	+	Zinc finger, GRF-type (AHRD V3.3 *** A0A2U1QJI6_ARTAN)	SG	SG	0	0	0	0	0	0
Solyc01g060187.1	SL4.0ch01	62951810	62956134	-	Unknown protein	SG	SG	0.04	0.11	0.02	0.08	0.02	0.02
Solyc01g060200.3	SL4.0ch01	62977663	62983750	-	3'-5' exonuclease domain (AHRD V3.3 *** A0A200QLJ1_9MAGN)	SG	SG	0.12	0.09	0.08	0.08	0.15	0.14
Solyc01g060210.4	SL4.0ch01	62994467	62995978	-	XH/XS domain-containing protein (AHRD V3.3 *-* Q9M150_ARATH)	SG	SG	9.46	7.97	7.34	8.56	7.42	9.26
Solyc01g060220.1	SL4.0ch01	62999709	62999993	-	Unknown protein	SG	SG	0	0	0	0	0	0
Solyc01g060240.4	SL4.0ch01	63110194	63112657	+	Unknown protein	SG	SG	18.85	17.6	18.63	18.52	17.91	20.08
Solyc01g060250.2	SL4.0ch01	63163643	63165861	+	Unknown protein	SG	SG	7.41	6.58	7.18	10.55	11.38	11.12
Solyc01g060260.4	SL4.0ch01	63172110	63173605	+	Glycine-rich protein family (AHRD V3.3 *-* AT5G49350.2)	SG	SG	0.93	0.92	0.82	1.65	1.08	1.36
Solyc01g060270.1	SL4.0ch01	63173925	63175726	+	Protein trichome birefringence (AHRD V3.3 *** A0A2G3BHS7_CAPCH)	SG	SG	0.05	0.1	0	0.07	0	0.22
Solyc01g060280.4	SL4.0ch01	63178605	63191303	+	AMSH-like ubiquitin thioesterase 1 (AHRD V3.3 *** A0A2G2XPY5_CAPBA)	SG	SG	7.67	8.17	7.64	8.99	8.96	9.31
Solyc01g060310.3	SL4.0ch01	63340925	63343622	+	MADS-box transcription factor (AHRD V3.3 *-* A0A2K3MRY7_TRIPR)	MADS-M-type	TF	0	0	0	0	0	0
Solyc01g060340.1	SL4.0ch01	63474284	63474592	-	Endoglucanase (AHRD V3.3 *-* A0A328DEK8_9ASTE)	SG	SG	0	0	0	0	0.26	0
Solyc01g060350.1	SL4.0ch01	63519683	63519970	+	Unknown protein	SG	SG	6.28	5.39	5.93	7.35	8.12	6.75
Solyc01g060370.2	SL4.0ch01	63987954	63988246	-	DNA-binding pseudobarrel domain-containing protein (AHRD V3.3 *** A0A2U1N862_ARTAN)	SG	SG	0	0	0	0	0	0
Solyc01g060375.1	SL4.0ch01	64011694	64013201	-	Unknown protein	SG	SG	78.77	74.41	76.5	109.05	109.04	109.17
Solyc01g060390.1	SL4.0ch01	64062346	64062726	-	UQ_con domain-containing protein (AHRD V3.3 *-* A0A1Q3CAP2_CEPFO)	SG	SG	0	0.48	0	0	0	0
Solyc01g060395.1	SL4.0ch01	64080456	64082814	+	Unknown protein	SG	SG	0	0	0	0	0	0
Solyc01g060410.4	SL4.0ch01	64082821	64086576	+	GPI-anchored adhesin-like protein (AHRD V3.3 *** Q9M2F2_ARATH)	SG	SG	0.07	0	0.05	0.06	0.06	0.08
Solyc01g060420.2	SL4.0ch01	64086981	64087543	-	Zinc finger protein 8 (AHRD V3.3 *** A0A2G2XR52_CAPBA)	SG	SG	0	0	0	0	0	0
Solyc01g060430.1	SL4.0ch01	64204707	64205000	-	B-cell receptor-associated protein 31-like protein (AHRD V3.3 --* AT5G48660.1)	SG	SG	0	0	0	0	0	0
Solyc01g060450.3	SL4.0ch01	64212827	64214458	+	transmembrane protein%2C putative (DUF1218) (AHRD V3.3 *** AT5G49320.1)	SG	SG	0	0.06	0	0	0	0.06
Solyc01g060460.2	SL4.0ch01	64215430	64219564	-	SNF2-related (AHRD V3.3 *** A0A200QQJ8_9MAGN)	SNF2	TR	0.02	0.07	0.18	0.06	0.04	0.07
Solyc01g060470.3	SL4.0ch01	64238804	64244237	+	Importin subunit alpha (AHRD V3.3 *** A0A2G3DFJ0_CAPCH)	SG	SG	102.06	104.07	101.59	124.92	123.58	121.65
Solyc01g060490.4	SL4.0ch01	64458532	64459317	+	GATA transcription factor 23 (AHRD V3.3 *** A0A2G2VJP8_CAPBA)	C2C2-GATA	TF	0.1	0	0	0	0	0
Solyc01g065490.4	SL4.0ch01	64503793	64507127	+	NAD(P)-linked oxidoreductase, aldo/keto reductase family protein (AHRD V3.3 *** A0A1Y1HY98_KLENI)	SG	SG	17.72	19.79	20.74	26.7	27.1	26.78
Solyc01g065500.3	SL4.0ch01	64511731	64515144	-	C2 calcium/lipid-binding plant phosphoribosyltransferase family protein (AHRD V3.3 *** A0A061EZM2_THECC)	SG	SG	1.71	1.55	1.78	1.45	2.15	2.08
Solyc01g065510.3	SL4.0ch01	64545264	64546203	-	leucine-rich repeat extensin-like protein 6 (AHRD V3.3 *-* XP_010321602.1)	SG	SG	0.87	1.07	0.3	1.88	1.12	1.76
Solyc01g065530.3	SL4.0ch01	64574212	64577693	+	COBRA-like protein (AHRD V3.3 *** A0A2G3AIT3_CAPAN)	SG	SG	53.16	52.94	50.24	47.9	48.27	49.63
Solyc01g065540.3	SL4.0ch01	64577785	64582437	-	Two-component response regulator (AHRD V3.3 *** A0A2G3DGB4_CAPCH)	GARP-ARR-B	TF	9.59	9.08	9.05	12.18	11.37	12.07
Solyc01g065545.1	SL4.0ch01	64625001	64625765	-	Retrovirus-related Pol polyprotein from transposon TNT 1-94 (AHRD V3.3 *-* A0A2K3NBQ9_TRIPR)	SG	SG	0	0	0	0	0	0
Solyc01g065550.3	SL4.0ch01	64655468	64660851	+	Dehydration-induced 19-like protein (AHRD V3.3 *** E3T7S4_GOSHI)	SG	SG	6.81	7.44	7.54	7.03	7.16	6.97
Solyc01g065560.4	SL4.0ch01	64660915	64665045	-	DUF789 domain-containing protein (AHRD V3.3 *** A0A1Q3DF52_CEPFO)	SG	SG	8.4	9.35	8.63	9.74	9.61	9.18
Solyc01g065570.2	SL4.0ch01	64698801	64700274	+	DnaJ domain-containing protein (AHRD V3.3 *** A0A1Q3B8J9_CEPFO)	SG	SG	0.22	0.25	0.13	0	0.11	0.26
Solyc01g065580.4	SL4.0ch01	64700188	64705312	-	Pumilio-like protein 24 (AHRD V3.3 *** A0A2G2XR42_CAPBA)	SG	SG	15.65	14.57	14.81	17.72	18.59	18.11
Solyc01g065585.1	SL4.0ch01	64732532	64733194	+	NAD(P)H-quinone oxidoreductase chain 4, chloroplastic (AHRD V3.3 *-* A0A1U8QCJ1_CAPAN)	SG	SG	0	0	0	0	0	0
Solyc01g065610.1	SL4.0ch01	64753105	64753431	+	NAD(P)H-quinone oxidoreductase chain 4, chloroplastic (AHRD V3.3 *-* A0A1U8QCJ1_CAPAN)	SG	SG	0	0	0	0	0	0
Solyc01g065620.1	SL4.0ch01	64788387	64788752	+	NAD(P)H-quinone oxidoreductase chain 4, chloroplastic (AHRD V3.3 *-* A0A1U8QCJ1_CAPAN)	SG	SG	0	0	0	0	0	0
Solyc01g065625.1	SL4.0ch01	64791066	64791434	-	Retrovirus-related Pol polyprotein from transposon TNT 1-94 (AHRD V3.3 *-* A0A2K3MQM8_TRIPR)	SG	SG	0	0	0	0	0	0
Solyc01g065630.1	SL4.0ch01	64900934	64901122	+	NAD(P)H-quinone oxidoreductase chain 4, chloroplastic (AHRD V3.3 *-* U6EJ31_LINPH)	SG	SG	0	0	0	0	0	0
Solyc01g065640.3	SL4.0ch01	64901232	64901459	+	NAD(P)H-quinone oxidoreductase chain 4, chloroplastic (AHRD V3.3 *-* A0A1U8QCJ1_CAPAN)	SG	SG	0	0	0	0	0	0
Solyc01g065643.1	SL4.0ch01	64908634	64926680	+	WD repeat-containing protein 43 (AHRD V3.3 --* XP_004231570.1)	SG	SG	0.6	0.57	0.56	0.83	0.85	0.77
Solyc01g065647.1	SL4.0ch01	64995470	65002359	+	WD repeat-containing protein 43 (AHRD V3.3 *-* XP_004231570.1)	SG	SG	0	0	0	0	0	0
Solyc01g065650.1	SL4.0ch01	65004120	65004353	-	Transducin/WD40 repeat-like superfamily protein (AHRD V3.3 *-* F4K6D8_ARATH)	SG	SG	0	0	0	0	0	0
Solyc01g065660.1	SL4.0ch01	65004455	65004751	-	Transducin/WD40 repeat-like superfamily protein (AHRD V3.3 --* AT3G13340.3)	SG	SG	0	0	0	0	0	0
Solyc01g065670.1	SL4.0ch01	65006348	65006551	+	Transducin/WD40 repeat-like superfamily protein (AHRD V3.3 *-* A0A1P8BF16_ARATH)	SG	SG	0	0	0	0	0	0
Solyc01g065680.2	SL4.0ch01	65009995	65010447	+	Unknown protein	SG	SG	1.27	0.6	0.63	0.26	0.71	1.07
Solyc01g065690.3	SL4.0ch01	65048560	65050164	-	Heavy metal-associated isoprenylated plant protein (AHRD V3.3 *-* A0A2R6PJM0_ACTCH)	SG	SG	12.6	11.6	13.42	13.7	13.82	11.26
Solyc01g065700.3	SL4.0ch01	65056062	65059956	-	Protein phosphatase 2C family protein (AHRD V3.3 *** A0A2U1N538_ARTAN)	SG	SG	0.04	0.02	0.02	0	0	0.1
Solyc01g065710.3	SL4.0ch01	65062790	65065661	-	CST complex subunit TEN1 (AHRD V3.3 *** A0A2G3AIU0_CAPAN)	SG	SG	2.06	2.32	1.68	2.13	1.94	2.44
Solyc01g065720.4	SL4.0ch01	65078959	65099137	-	Phospholipase (AHRD V3.3 *** A0A2I4F1X9_9ROSI)	SG	SG	17.28	17.66	17.58	22.42	23.35	23.6
Solyc01g065725.1	SL4.0ch01	65105822	65110165	+	Unknown protein	SG	SG	2.93	2.35	3.32	3.98	4.49	5.39
Solyc01g065740.3	SL4.0ch01	65116377	65120749	+	F-box/RNI-like superfamily protein (AHRD V3.3 *** F4KDV0_ARATH)	SG	SG	4.29	4.63	4.38	4.55	4.39	5.44
Solyc01g065750.2	SL4.0ch01	65127233	65127710	+	Unknown protein	SG	SG	3.96	3.63	4.17	2.46	5.23	4.27
Solyc01g065810.2	SL4.0ch01	65175284	65175670	+	NADH dehydrogenase subunit 7 (AHRD V3.3 *-* A0A1B3IYY1_9LILI)	SG	SG	0	0	0	0	0	0
Solyc01g065840.4	SL4.0ch01	65197757	65201263	+	F-box/RNI-like superfamily protein (AHRD V3.3 *** A0A178U7Y7_ARATH)	SG	SG	20.88	20.75	20.21	27.87	30.02	28.65
Solyc01g065845.1	SL4.0ch01	65276934	65280735	-	Unknown protein	SG	SG	0	0	0	0	0	0
Solyc01g065900.3	SL4.0ch01	65291578	65292504	-	trihelix transcription factor ASR3-like (AHRD V3.3 *** A0A2I4FCD1_9ROSI)	SG	SG	0	0	0	0	0	0
Solyc01g065903.1	SL4.0ch01	65336519	65338651	+	protein PELPK1-like (AHRD V3.3 *-* XP_019068397.1)	SG	SG	0	0	0	0	0	0
Solyc01g065907.1	SL4.0ch01	65338744	65341213	+	protein PELPK1-like (AHRD V3.3 *** XP_019068397.1)	SG	SG	0	0	0	0	0	0
Solyc01g065910.1	SL4.0ch01	65342542	65345377	+	Nucleoporin autopeptidase (AHRD V3.3 *-* AT1G10390.3)	SG	SG	0	0	0	0	0	0
Solyc01g065930.1	SL4.0ch01	65428952	65442397	-	Unknown protein	SG	SG	0.02	0.01	0.01	0.03	0.07	0.03
Solyc01g065960.2	SL4.0ch01	65478367	65478790	-	gamma-interferon-responsive lysosomal thiol protein (AHRD V3.3 *-* XP_004240418.1)	SG	SG	0	0	0	0	0	0
Solyc01g065970.1	SL4.0ch01	65496020	65496268	-	Unknown protein	SG	SG	0	0	0	0	0	0
Solyc01g065980.4	SL4.0ch01	65548504	65550913	-	Ethylene Response Factor E.4	AP2/ERF-ERF	TF	314.51	327.28	318.25	366.35	372.75	382.9
Solyc01g065983.1	SL4.0ch01	65628953	65629661	-	Zinc finger CCCH domain-containing protein 53-like (AHRD V3.3 *-* A0A2K3PKI8_TRIPR)	SG	SG	0	0	0.13	0	0	0
Solyc01g065987.1	SL4.0ch01	65646956	65647765	-	Retrovirus-related Pol polyprotein from transposon TNT 1-94 (AHRD V3.3 *-* A0A2K3MN99_TRIPR)	SG	SG	0	0	0	0	0	0
Solyc01g066020.3	SL4.0ch01	65651517	65654963	-	Disease resistance protein (TIR-NBS-LRR class) (AHRD V3.3 *** A0A2U1PW75_ARTAN)	SG	SG	0	0	0	0.03	0	0
Solyc01g066040.2	SL4.0ch01	65717891	65718339	+	Unknown protein	SG	SG	2.93	3.86	1.06	0	1.26	0.65
Solyc01g066050.3	SL4.0ch01	65750977	65755182	-	Tetratricopeptide repeat-containing domain (AHRD V3.3 *** A0A200PWL4_9MAGN)	SG	SG	48.76	45.84	47.88	50	54.67	56.06
Solyc01g066055.1	SL4.0ch01	65761224	65761613	+	Polyprotein (AHRD V3.3 *-* Q9ZS84_SOLLC)	SG	SG	0	0	0	0	0	0
Solyc01g066060.4	SL4.0ch01	65768298	65772666	-	Multiple organellar RNA editing factor 3, mitochondrial (AHRD V3.3 *** A0A2G3AIV4_CAPAN)	SG	SG	11.72	11.93	11.53	12.06	12.47	12.39
Solyc01g066065.1	SL4.0ch01	65796119	65796896	-	Retrovirus-related Pol polyprotein from transposon TNT 1-94 (AHRD V3.3 *-* A0A2K3MQ97_TRIPR)	SG	SG	0	0	0	0	0	0
Solyc01g066070.3	SL4.0ch01	65804922	65807498	-	Pectin lyase-like superfamily protein (AHRD V3.3 *** F4JQS2_ARATH)	SG	SG	0	0	0	0	0	0
Solyc01g066080.3	SL4.0ch01	65826330	65827121	-	Glycosyltransferase (AHRD V3.3 *-* A0A2I4GJH4_9ROSI)	SG	SG	0	0	0	0	0	0
Solyc01g066090.3	SL4.0ch01	65839007	65840094	-	Glycosyltransferase (AHRD V3.3 *-* A0A2I4DPZ1_9ROSI)	SG	SG	0	0	0	0	0	0
Solyc01g066100.2	SL4.0ch01	65858163	65859584	-	Glycosyltransferase (AHRD V3.3 *** A0A2I4GJH4_9ROSI)	SG	SG	0	0	0.07	0.08	0	0
Solyc01g066110.2	SL4.0ch01	65876623	65878041	-	Glycosyltransferase (AHRD V3.3 *** A0A2I4GJH4_9ROSI)	SG	SG	0	0	0	0	0	0
Solyc01g066115.1	SL4.0ch01	65881859	65882110	-	Glycosyltransferase (AHRD V3.3 *-* A0A218XG81_PUNGR)	SG	SG	0	0	0	0	0	0
Solyc01g066120.3	SL4.0ch01	65917630	65918401	-	Glycosyltransferase (AHRD V3.3 *-* A0A2I4GJH4_9ROSI)	SG	SG	0	0	0	0	0	0
Solyc01g066130.1	SL4.0ch01	65928375	65928542	-	crocetin glucosyltransferase, chloroplastic-like (AHRD V3.3 *-* XP_004229323.3)	SG	SG	0	0	0	0	0	0
Solyc01g066140.2	SL4.0ch01	65928591	65929454	-	Glycosyltransferase (AHRD V3.3 *** A0A1Q3BPF3_CEPFO)	SG	SG	0	0	0	0	0	0
Solyc01g066145.1	SL4.0ch01	65932522	65933158	-	Glycosyltransferase (AHRD V3.3 *-* A0A2I4GJH4_9ROSI)	SG	SG	0.39	0.14	0.15	0.55	0.38	0
Solyc01g066150.1	SL4.0ch01	65933165	65933675	-	Glycosyltransferase (AHRD V3.3 *-* A0A2I4GJH4_9ROSI)	SG	SG	0.32	0	0	0.23	0.16	1.52
Solyc01g066160.1	SL4.0ch01	65984492	65984779	-	Unknown protein	SG	SG	3.71	0.95	2.64	1.23	0.84	0.34
Solyc01g066190.1	SL4.0ch01	66058035	66058349	-	Unknown protein	SG	SG	5.22	2.32	7.53	1.12	3.07	1.85
Solyc01g066200.1	SL4.0ch01	66097822	66098091	-	Unknown protein	SG	SG	6.7	9.47	5.97	8.28	5.98	6.12
Solyc01g066205.1	SL4.0ch01	66170085	66170902	-	Retrovirus-related Pol polyprotein from transposon TNT 1-94 (AHRD V3.3 *-* A0A2K3NZR4_TRIPR)	SG	SG	0	0	0	0	0	0
Solyc01g066210.1	SL4.0ch01	66355758	66357713	-	Unknown protein	SG	SG	0	0	0	0	0	0
Solyc01g066230.1	SL4.0ch01	66401955	66405117	-	Unknown protein	SG	SG	0.03	0.03	0	0.04	0	0.03
Solyc01g066235.1	SL4.0ch01	66436196	66438967	-	Unknown protein	SG	SG	0	0	0	0	0	0
Solyc01g066260.2	SL4.0ch01	66471030	66471571	-	Unknown protein	SG	SG	3.79	2.19	3.15	2.6	4.17	1.26
Solyc01g066270.3	SL4.0ch01	66552916	66553462	-	Unknown protein	SG	SG	0.15	0.67	0.35	0	0.15	0.36
Solyc01g066280.1	SL4.0ch01	66575862	66576179	-	Unknown protein	SG	SG	0	0	0	0	0	0
Solyc01g066290.2	SL4.0ch01	66678108	66678707	-	Unknown protein	SG	SG	30.55	28.91	25.61	15.29	17.75	20.57
Solyc01g066293.1	SL4.0ch01	66691059	66691171	+	Unknown protein	SG	SG	0	0	0	0	0	0
Solyc01g066297.1	SL4.0ch01	66692959	66696100	+	zinc finger BED domain-containing protein RICESLEEPER 4-like (AHRD V3.3 *-* XP_010319895.2)	SG	SG	0	0	0	0	0	0
Solyc01g066310.4	SL4.0ch01	66718612	66727222	+	Acyl-CoA dehydrogenase family member 10 (AHRD V3.3 *** A0A1J3CLI6_NOCCA)	SG	SG	29.61	29.45	29.32	42.24	43.13	42.58
Solyc01g066320.1	SL4.0ch01	66822179	66823383	+	Unknown protein	SG	SG	0	0	0	0	0	0
Solyc01g066330.1	SL4.0ch01	66879640	66880849	+	Unknown protein	SG	SG	0	0	0	0	0	0
Solyc01g066340.4	SL4.0ch01	66896709	66897005	-	Unknown protein	SG	SG	47.33	45.5	50.47	56.24	68.19	64.79
Solyc01g066345.1	SL4.0ch01	66914315	66914990	-	Retrovirus-related Pol polyprotein from transposon TNT 1-94 (AHRD V3.3 *-* A0A2I0VNR7_9ASPA)	SG	SG	0	0	0	0	0	0
Solyc01g066350.1	SL4.0ch01	66920443	66920832	+	Unknown protein	SG	SG	0	0	0	0	0	0
Solyc01g066360.3	SL4.0ch01	66997142	66999503	+	Pectinesterase (AHRD V3.3 *** A0A2G3DFT1_CAPCH)	SG	SG	0	0	0	0	0	0.04
Solyc01g066380.4	SL4.0ch01	67055260	67057152	+	Unknown protein	SG	SG	0.04	0	0	0	0	0
Solyc01g066390.4	SL4.0ch01	67056232	67057143	-	Pectinesterase (AHRD V3.3 *-* A0A2G3DFP5_CAPCH)	SG	SG	0	0	0	0	0	0
Solyc01g066410.1	SL4.0ch01	67048611	67049898	-	Pectinesterase (AHRD V3.3 *-* A0A2G3DFP5_CAPCH)	SG	SG	0	0	0	0	0	0
Solyc01g066420.3	SL4.0ch01	67010423	67012398	-	Pectinesterase (AHRD V3.3 *** A0A2G2XPD2_CAPBA)	SG	SG	0.04	0	0.05	0	0	0
Solyc01g066425.1	SL4.0ch01	67043486	67047724	-	Pectinesterase (AHRD V3.3 *-* A0A2G3DFP5_CAPCH)	SG	SG	0	0	0	0	0	0
Solyc01g066430.3	SL4.0ch01	67083236	67084536	-	RING-H2 finger protein ATL2-like (AHRD V3.3 *** A0A2I4E8K9_9ROSI)	SG	SG	168.89	172.7	168.51	153.34	148.53	143.5
Solyc01g066440.3	SL4.0ch01	67106420	67107572	+	hypothetical protein (AHRD V3.3 *** AT3G06840.1)	SG	SG	0.07	0.16	0.33	0.41	0.35	0.17
Solyc01g066445.1	SL4.0ch01	67155521	67156070	-	Retrovirus-related Pol polyprotein from transposon TNT 1-94 (AHRD V3.3 *-* A0A2K3MN99_TRIPR)	SG	SG	0	0	0	0	0	0
Solyc01g066450.3	SL4.0ch01	67179656	67182375	+	Alpha/beta-Hydrolases superfamily protein (AHRD V3.3 *** A0A2U1Q133_ARTAN)	SG	SG	0.3	0.7	0.42	0	0.24	0
Solyc01g066455.1	SL4.0ch01	67185052	67186054	-	Fumarylacetoacetate (FAA) hydrolase family (AHRD V3.3 --* AT3G16700.1)	SG	SG	0	0	0	0	0	0
Solyc01g066457.1	SL4.0ch01	67243680	67245178	+	Alpha/beta-Hydrolases superfamily protein (AHRD V3.3 *** A0A2U1MWY4_ARTAN)	SG	SG	0.93	1.04	0.51	1.26	0.75	2.01
Solyc01g066480.3	SL4.0ch01	67245451	67252485	-	Fumarylacetoacetate hydrolase family (AHRD V3.3 *** A0A1Y1HN88_KLENI)	SG	SG	10.32	10.77	10.17	10.48	11.37	11.02
Solyc01g066490.2	SL4.0ch01	67255548	67255950	+	Unknown protein	SG	SG	1.02	0.91	0.47	0	0	0
Solyc01g066500.1	SL4.0ch01	67257541	67258470	-	Transcription factor, MADS-box (AHRD V3.3 *-* A0A2U1QC70_ARTAN)	MADS-M-type	TF	0.09	0.29	0	0	0	0
Solyc01g066510.3	SL4.0ch01	67260266	67269599	-	Protein GAMETE EXPRESSED 2 (AHRD V3.3 *** A0A2G3AJS1_CAPAN)	SG	SG	0	0.01	0	0	0.01	0.02
Solyc01g066520.3	SL4.0ch01	67289469	67295875	-	Dihydrolipoamide acetyltransferase component of pyruvate dehydrogenase complex (AHRD V3.3 *** A0A024B875_SOLTU)	SG	SG	16.37	15.33	15.47	14.63	15.49	16.09
Solyc01g066560.3	SL4.0ch01	67377321	67381571	+	Protein DETOXIFICATION (AHRD V3.3 *** A0A2G3DGJ0_CAPCH)	SG	SG	2.49	2.13	1.72	2.57	2.52	2.86
Solyc01g066570.3	SL4.0ch01	67406271	67407301	+	FCS-Like Zinc finger 15 (AHRD V3.3 *-* FLZ15_ARATH)	SG	SG	88.82	89.26	85.11	131.55	132.72	139.98
Solyc01g066575.1	SL4.0ch01	67414780	67415373	-	Retrovirus-related Pol polyprotein from transposon TNT 1-94 (AHRD V3.3 *-* A0A2K3MQ97_TRIPR)	SG	SG	0	0	0	0	0	0
Solyc01g066590.3	SL4.0ch01	67457389	67461040	-	Dynein light chain (AHRD V3.3 *** A0A2G3DI71_CAPCH)	SG	SG	21.2	20.27	18.68	23.83	22.05	22.38
Solyc01g066610.4	SL4.0ch01	67464296	67471418	-	Fanconi anemia group I protein (AHRD V3.3 *** A0A2I4F1R6_9ROSI)	SG	SG	0.39	0.31	0.29	0.54	0.41	0.31
Solyc01g066612.1	SL4.0ch01	67492586	67493960	+	ATP-dependent DNA helicase (AHRD V3.3 *-* A0A2G3C774_CAPCH)	SG	SG	0	0	0.07	0	0	0
Solyc01g066614.1	SL4.0ch01	67497664	67499032	+	Guanylate-binding family protein (AHRD V3.3 *-* A0A2U1PP48_ARTAN)	SG	SG	0.36	0.33	0.28	0	0.59	0.78
Solyc01g066616.1	SL4.0ch01	67501775	67502445	+	replication protein A 70 kDa DNA-binding subunit B-like (AHRD V3.3 *** A0A2I4FHD9_9ROSI)	SG	SG	0	0	0.14	0	0	0
Solyc01g066618.1	SL4.0ch01	67503595	67507123	-	Unknown protein	SG	SG	0.21	0.23	0.24	0.83	0.48	0.3
Solyc01g066620.4	SL4.0ch01	67529517	67534673	+	Glyoxysomal fatty acid beta-oxidation multifunctional protein MFP-a (AHRD V3.3 *** A0A2G3AJZ7_CAPAN)	SG	SG	1.51	1.68	2.06	1.12	1.06	1.22
Solyc01g066625.1	SL4.0ch01	67539201	67542234	+	protein FAR1-RELATED SEQUENCE 5-like (AHRD V3.3 *** A0A2I4FDV7_9ROSI)	FAR1	TF	0	0	0	0	0	0
Solyc01g066630.1	SL4.0ch01	67578006	67578158	-	Unknown protein	SG	SG	0	0	0	0	0	0.64
Solyc01g066640.2	SL4.0ch01	67603276	67604826	+	Vitellogenin-like protein (AHRD V3.3 *-* Q9FH24_ARATH)	SG	SG	1.06	1.41	1.04	0.99	2.08	2.38
Solyc01g066650.2	SL4.0ch01	67613192	67613551	-	protein FAR1-RELATED SEQUENCE 5-like (AHRD V3.3 *-* A0A2I4GCM5_9ROSI)	SG	SG	0	0	0	0	0	0
Solyc01g066660.1	SL4.0ch01	67614483	67614719	-	protein FAR1-RELATED SEQUENCE 5-like (AHRD V3.3 *-* A0A2I4FDV7_9ROSI)	SG	SG	0	0	0	0	0	0
Solyc01g066670.1	SL4.0ch01	67614842	67615012	-	protein FAR1-RELATED SEQUENCE 5-like (AHRD V3.3 *-* A0A2I4FDV7_9ROSI)	SG	SG	0	0	0	0	0	0
Solyc01g066680.3	SL4.0ch01	67615765	67616921	-	Pollen Ole e 1 allergen and extensin family protein (AHRD V3.3 *** A0A2U1NI15_ARTAN)	SG	SG	0.07	0	0	0	0	0
Solyc01g066690.3	SL4.0ch01	67621326	67637123	+	Eukaryotic translation initiation factor 2 subunit 3 (AHRD V3.3 *** A0A1U8HGG1_CAPAN)	SG	SG	8.94	9.28	8.77	10.63	10.99	10.72
Solyc01g066700.4	SL4.0ch01	67637988	67640785	-	UDP-glucuronic acid decarboxylase (AHRD V3.3 *** G5DXR5_SILLA)	SG	SG	3.08	3	3.63	4.46	4.5	4.62
Solyc01g066710.4	SL4.0ch01	67640922	67641553	-	UDP-glucuronic acid decarboxylase 4 (AHRD V3.3 *-* A0A2G2VJP5_CAPBA)	SG	SG	5.85	5.06	4.65	8.93	10.85	8.92
Solyc01g066720.3	SL4.0ch01	67642028	67644404	-	Hypoxia-responsive family protein (AHRD V3.3 *** S8D7L7_9LAMI)	SG	SG	203.55	190.51	194.8	191.36	202.16	193.6
Solyc01g066730.4	SL4.0ch01	67662385	67663723	+	Transcription factor, MADS-box (AHRD V3.3 *-* A0A2U1LSQ9_ARTAN)	MADS-M-type	TF	1.66	1.43	1.2	2.99	1.93	2.47
Solyc01g066740.3	SL4.0ch01	67663517	67671845	-	Transducin/WD40 repeat-like superfamily protein (AHRD V3.3 *-* A0A2U1LEC3_ARTAN)	SG	SG	6.72	7.36	7.79	9.26	8.77	9.39
Solyc01g066750.1	SL4.0ch01	67690361	67690510	+	Unknown protein	SG	SG	0	0	0	0	0	0
Solyc01g066760.2	SL4.0ch01	67712111	67712636	-	Unknown protein	SG	SG	0.31	0	0.18	0	0	0.18
Solyc01g066770.3	SL4.0ch01	67719278	67722794	-	Chaperone protein dnaJ 49 (AHRD V3.3 *** A0A2G3B5J1_CAPCH)	SG	SG	11.64	13.91	11.87	15.35	15.78	15.89
Solyc01g066775.1	SL4.0ch01	67729908	67730925	-	Histone-lysine N-methyltransferase ATXR2 (AHRD V3.3 *-* A0A2G2Z378_CAPAN)	SG	SG	0.16	0	0.19	0	0	0.1
Solyc01g066790.1	SL4.0ch01	67745151	67745345	-	Unknown protein	SG	SG	57.33	45.42	46.22	44.03	45.1	38.38
Solyc01g066800.1	SL4.0ch01	67754818	67755241	-	Actin (AHRD V3.3 *-* B1NJ25_OPUST)	SG	SG	0	0	0	0	0	0
Solyc01g066810.4	SL4.0ch01	67758507	67760277	-	Adenine nucleotide alpha hydrolases-like superfamily protein (AHRD V3.3 *** O82240_ARATH)	SG	SG	0.09	0.05	0	0	0	0.05
Solyc01g066820.4	SL4.0ch01	67766454	67774950	+	Kinesin-like protein (AHRD V3.3 *** A0A2G3CJ78_CAPCH)	SG	SG	0.93	0.92	0.97	1.04	0.94	1.05
Solyc01g066830.3	SL4.0ch01	67775552	67789661	-	Ubiquitin-like-specific protease ESD4 (AHRD V3.3 *** A0A1U8EF37_CAPAN)	SG	SG	4.08	3.74	3.94	4.59	4.71	4.48
Solyc01g066840.3	SL4.0ch01	67824716	67826632	+	40S ribosomal protein S21 (AHRD V3.3 *** A0A1U8E7W4_CAPAN)	SG	SG	222.68	215.98	212.69	194.14	195.12	192.14
Solyc01g066850.4	SL4.0ch01	67830806	67833112	+	WAT1-related protein (AHRD V3.3 *** K4AWT5_SOLLC)	SG	SG	0	0	0	0	0.03	0
Solyc01g066860.3	SL4.0ch01	67833162	67833967	-	hypothetical protein (AHRD V3.3 *** AT1G63310.1)	SG	SG	1.63	1.47	1.41	0.58	0.1	0
Solyc01g066870.3	SL4.0ch01	67861758	67865698	+	Protein phosphatase 2C (AHRD V3.3 *** A0A2U1QFI0_ARTAN)	SG	SG	3.59	3.38	3.37	4	3.99	4.19
Solyc01g066880.3	SL4.0ch01	67890780	67892209	-	heavy metal-associated isoprenylated plant protein 3-like (AHRD V3.3 *** A0A2G3ALM1_CAPAN)	SG	SG	11.27	10.47	9.35	7.24	7.67	8.77
Solyc01g066890.2	SL4.0ch01	67911123	67911986	-	Kinesin-4 (AHRD V3.3 *-* A0A2G3CDB4_CAPCH)	SG	SG	0	0	0.11	0	0.28	0.11
Solyc01g066895.1	SL4.0ch01	67914277	67915204	-	Unknown protein	SG	SG	0	0	0	0	0	0
Solyc01g066900.4	SL4.0ch01	67922942	67926566	+	uveal autoantigen with coiled-coil/ankyrin (AHRD V3.3 *** AT4G15790.1)	SG	SG	2.47	2.59	3.01	2.86	2.67	2.52
Solyc01g066905.1	SL4.0ch01	67940016	67940645	+	Retrovirus-related Pol polyprotein from transposon TNT 1-94 (AHRD V3.3 *-* A0A2I0VJ33_9ASPA)	SG	SG	0	0.14	0	0	0	0.15
Solyc01g066910.3	SL4.0ch01	67948787	67949380	+	Bifunctional inhibitor/plant lipid transfer protein/seed storage helical domain containing protein (AHRD V3.3 *** A0A2P5CY45_TREOI)	SG	SG	1.38	1.54	1.6	0.2	1.36	0.82
Solyc01g066915.1	SL4.0ch01	67965456	67966201	-	Bifunctional nitrilase/nitrile hydratase NIT4B (AHRD V3.3 *-* A0A2G2VPR2_CAPBA)	SG	SG	0	0	0	0	0	0
Solyc01g066940.3	SL4.0ch01	67981097	67986507	+	Vesicle-associated membrane protein (AHRD V3.3 *** A0A1U8E616_CAPAN)	SG	SG	18.28	18.02	16.92	14.89	14.08	13.97
Solyc01g066950.1	SL4.0ch01	68004965	68005285	-	Flowering-promoting factor 1 (AHRD V3.3 *** A0A1U8FE64_CAPAN)	SG	SG	0	0	0	0	0	0
Solyc01g066970.2	SL4.0ch01	68057068	68057655	-	Flowering-promoting factor 1 (AHRD V3.3 *** A0A1U8FE64_CAPAN)	SG	SG	32.01	33.07	34.2	30.21	23.88	22.48
Solyc01g066980.3	SL4.0ch01	68064440	68065069	-	Flowering-promoting factor 1 (AHRD V3.3 *** A0A1U8FMN5_CAPAN)	SG	SG	0	0	0	0	0	0
Solyc01g066990.1	SL4.0ch01	68086878	68087084	-	Unknown protein	SG	SG	10.72	10.14	11.92	16.48	12.47	14.55
Solyc01g067000.4	SL4.0ch01	68106922	68108155	-	Calcium-dependent lipid-binding (CaLB domain) family protein (AHRD V3.3 *-* F4JK83_ARATH)	SG	SG	61.88	59.34	62.5	55.19	57.86	56.63
Solyc01g067005.1	SL4.0ch01	68112694	68114373	-	Unknown protein	SG	SG	0	0	0	0	0	0
Solyc01g067010.3	SL4.0ch01	68119870	68121342	+	F-box protein (AHRD V3.3 *** A0A2K3P6V3_TRIPR)	SG	SG	43.03	48.04	45.15	54.62	57.62	53.58
Solyc01g067020.4	SL4.0ch01	68122838	68127487	-	Atypical receptor-like kinase 1 (AHRD V3.3 *** C5H8K0_SOLLC)	RLK-Pelle_LRR-III	PK	30.02	30.37	31.52	28.26	29.51	29.41
Solyc01g067030.2	SL4.0ch01	68137554	68138992	-	F-box protein (AHRD V3.3 *** A0A2K3P6V3_TRIPR)	SG	SG	9.25	8.57	8.31	13.57	11.77	12.36
Solyc01g067040.2	SL4.0ch01	68145104	68148870	-	Tudor/PWWP/MBT superfamily protein (AHRD V3.3 *-* A0A1I9LQQ5_ARATH)	SG	SG	0.02	0.02	0	0.03	0	0
Solyc01g067045.1	SL4.0ch01	68163246	68163788	+	Retrovirus-related Pol polyprotein from transposon TNT 1-94 (AHRD V3.3 *-* A0A2K3MS94_TRIPR)	SG	SG	0	0	0	0	0	0
Solyc01g067070.3	SL4.0ch01	68175444	68181983	+	Mitochondrial carrier protein (AHRD V3.3 *** A0A200QX10_9MAGN)	SG	SG	9.78	10.02	9.33	11.92	11.87	12.45
Solyc01g067080.3	SL4.0ch01	68182858	68191629	-	dynein beta chain%2C ciliary protein (AHRD V3.3 *** AT3G21400.1)	SG	SG	9.63	9.91	9.78	12.26	11.87	12.11
Solyc01g067090.4	SL4.0ch01	68198314	68204185	-	Arginine-glutamic acid dipeptide repeat protein (AHRD V3.3 *-* Q8GZA1_ARATH)	SG	SG	13.62	13.04	13.67	8.53	8.83	8.81
Solyc01g067100.4	SL4.0ch01	68235076	68244369	-	Cullin (AHRD V3.3 *** A0A200Q1J8_9MAGN)	SG	SG	48.4	49.66	47.29	63.59	66.07	65.35
Solyc01g067120.4	SL4.0ch01	68253638	68256428	-	cullin-1-like (AHRD V3.3 *-* A0A2I4G9U1_9ROSI)	SG	SG	0.29	0.23	0.27	0.13	0.14	0.31
Solyc01g067130.4	SL4.0ch01	68280062	68280530	-	Nuclear transcription factor Y subunit B (AHRD V3.3 *** A0A2G2X323_CAPBA)	NF-YB	TF	18.4	21.22	18.61	22.82	24.26	20.52
Solyc01g067140.2	SL4.0ch01	68313921	68316101	+	Cullin (AHRD V3.3 *** A0A200Q1J8_9MAGN)	SG	SG	0	0	0	0	0	0
Solyc01g067145.1	SL4.0ch01	68316813	68322261	+	GDSL esterase/lipase EXL3 (AHRD V3.3 *-* A0A2G3CQL4_CAPCH)	SG	SG	0	0	0	0	0	0
Solyc01g067150.1	SL4.0ch01	68328487	68329232	+	LOW QUALITY PROTEIN: probable disease resistance protein (AHRD V3.3 *-* XP_025884568.1)	SG	SG	0	0	0	0	0	0
Solyc01g067160.4	SL4.0ch01	68338806	68345390	+	AAA+ ATPase domain-containing protein (AHRD V3.3 *-* A0A2U1KZ76_ARTAN)	SG	SG	0.26	0.25	0.26	0.25	0.31	0.28
Solyc01g067170.1	SL4.0ch01	68347553	68348115	+	Cullin (AHRD V3.3 *-* A0A200Q1J8_9MAGN)	SG	SG	0	0	0	0	0	0
Solyc01g067173.1	SL4.0ch01	68371677	68372328	-	Retrovirus-related Pol polyprotein from transposon TNT 1-94 (AHRD V3.3 *-* A0A2U1PV21_ARTAN)	SG	SG	0	0	0	0	0	0
Solyc01g067177.1	SL4.0ch01	68378021	68378356	+	Unknown protein	SG	SG	2.45	0.54	1.41	1.75	2.16	2.02
Solyc01g067190.1	SL4.0ch01	68383054	68383712	-	Photosystem II CP43 reaction center protein (AHRD V3.3 *-* A0A2G2ZET2_CAPAN)	SG	SG	0	0	0	0	0	0
Solyc01g067200.1	SL4.0ch01	68379934	68386553	+	Cullin 1 (AHRD V3.3 *-* A0A1J1EDP0_PETHY)	SG	SG	0.29	0.22	0.04	0.2	0.29	0.25
Solyc01g067210.4	SL4.0ch01	68391271	68396877	+	Cullin (AHRD V3.3 *-* A0A200Q1J8_9MAGN)	SG	SG	0.51	0.54	0.42	0.78	1.08	0.68
Solyc01g067220.1	SL4.0ch01	68398579	68400193	+	Unknown protein	SG	SG	2.24	1.81	2.06	4.22	3.9	3.13
Solyc01g067230.4	SL4.0ch01	68400696	68402252	+	Cullin 1 (AHRD V3.3 *-* A0A1J1EDP0_PETHY)	SG	SG	1.9	2.05	2.25	2.34	1.92	2.56
Solyc01g067250.3	SL4.0ch01	68404066	68405361	+	Cullin 1 (AHRD V3.3 *-* A0A1J1EDP0_PETHY)	SG	SG	5.84	5.35	5.49	8.35	6.72	7.12
Solyc01g067255.1	SL4.0ch01	68423737	68431324	+	Retrovirus-related Pol polyprotein from transposon TNT 1-94 (AHRD V3.3 *-* A0A2I0VJ33_9ASPA)	SG	SG	0.7	0.58	0.83	0.87	0.81	0.96
Solyc01g067270.4	SL4.0ch01	68436340	68445822	+	Cullin (AHRD V3.3 *-* A0A200Q1J8_9MAGN)	SG	SG	3	2.72	2.91	3.03	3.14	3.46
Solyc01g067280.3	SL4.0ch01	68464634	68467220	-	F-box-like protein (AHRD V3.3 *** AT4G15563.9)	SG	SG	26.94	27.63	24.09	28.92	25.32	25.81
Solyc01g067290.3	SL4.0ch01	68486731	68488337	+	Divinyl chlorophyllide a 8-vinyl-reductase, chloroplastic (AHRD V3.3 *** A0A2G2XQY6_CAPBA)	SG	SG	3.12	2.39	2.24	3.37	2.06	3.27
Solyc01g067295.1	SL4.0ch01	68510823	68511656	-	Fruit-specific protein (AHRD V3.3 *** A0A2G2VKF4_CAPBA)	SG	SG	0	0	0	0	0	0
Solyc01g067300.3	SL4.0ch01	68490037	68494453	-	CASP-like protein (AHRD V3.3 *-* A0A0K9RZ96_SPIOL)	SG	SG	31.47	31.65	32.54	32.6	32.13	33.91
Solyc01g067320.1	SL4.0ch01	68534197	68534755	+	Receptor-like protein kinase (AHRD V3.3 *-* A0A2K3NZ00_TRIPR)	RLK-Pelle_URK-1	PK	0	0	0	0	0	0
Solyc01g067330.3	SL4.0ch01	68575370	68577838	+	CASP-like protein (AHRD V3.3 *** A0A2G3DII6_CAPCH)	SG	SG	0.7	0.67	0.61	0.24	0.26	0.47
[truncated: 32,077 more rows]

## Sheet: Supplementary table S2 DEGs
Supplementary table S2. Expression levels of DEGs between the Control (WT) and nanoSe-20 (NanoS20) in tomato fruits.
Gene ID	WT-1_Count	WT-2_Count	WT-3_Count	NanoS20-1_Count	NanoS20-2_Count	NanoS20-3_Count	WT-1_FPKM	WT-2_FPKM	WT-3_FPKM	NanoS20-1_FPKM	NanoS20-2_FPKM	NanoS20-3_FPKM	FDR	log2FC	regulated	COG_class	COG_class_annotation	GO_annotation	KEGG_annotation	KEGG_pathway_annotation	KOG_class	KOG_class_annotation	Pfam_annotation	Swiss-Prot_annotation	eggNOG_class	eggNOG_class_annotation	NR_annotation
Solyc10g084250.1	109	96	116	196	257	217	0.950106	0.933712	1.18546	2.18334	1.93257	1.96375	6.72438e-09	1.01571	up	[T]	Signal transduction mechanisms	Biological Process: defense response to oomycetes (GO:0002229);; Molecular Function: transmembrane receptor protein serine/threonine kinase activity (GO:0004675);; Molecular Function: ATP binding (GO:0005524);; Cellular Component: plasma membrane (GO:0005886);; Biological Process: defense response (GO:0006952);; Cellular Component: integral component of membrane (GO:0016021);; Molecular Function:…	K22133|2.3e-70|egr:104443802|K22133 oxalate---CoA ligase [EC:6.2.1.8] | (RefSeq) oxalate--CoA ligase	Glyoxylate and dicarboxylate metabolism (ko00630)	--	--	Legume lectin domain	L-type lectin-domain containing receptor kinase VIII.1 OS=Arabidopsis thaliana OX=3702 GN=LECRK81 PE=2 SV=1	T	Signal transduction mechanisms	clade VIII lectin receptor kinase precursor [Solanum lycopersicum]
Solyc02g066940.4	8954	7926	7824	9301	14037	11574	74.456	73.5171	75.6864	98.1533	100.142	99.3264	1.20547e-78	0.447026	up	--	--	Molecular Function: RNA binding (GO:0003723);; Cellular Component: nucleus (GO:0005634);;	--	--	[A]	RNA processing and modification	--	Protein RIK OS=Arabidopsis thaliana OX=3702 GN=RIK PE=1 SV=2	A	RNA processing and modification	protein RIK isoform X2 [Solanum lycopersicum]
Solyc04g080850.3	9898	8094	7889	5484	7848	6661	223.673	204.036	207.39	157.274	152.164	155.351	1.19809e-35	-0.417221	down	[O]	Posttranslational modification, protein turnover, chaperones	Biological Process: glycerol ether metabolic process (GO:0006662);; Molecular Function: protein disulfide oxidoreductase activity (GO:0015035);; Biological Process: cell redox homeostasis (GO:0045454);;	K03671|1.1e-65|sly:101248480|K03671 thioredoxin 1 | (RefSeq) thioredoxin H-type 1	--	[O]	Posttranslational modification, protein turnover, chaperones	Thioredoxin	Thioredoxin H-type 1 OS=Nicotiana tabacum OX=4097 PE=2 SV=1	O	Posttranslational modification, protein turnover, chaperones	thioredoxin H-type 1 [Solanum lycopersicum]
Solyc01g009780.3	2949	2872	2805	1973	2886	2426	56.0084	60.8447	61.9721	47.5473	47.0185	47.542	3.79778e-10	-0.296334	down	--	--	Biological Process: regulation of immune system process (GO:0002682);; Biological Process: negative regulation of immune system process (GO:0002683);; Cellular Component: cellular_component (GO:0005575);; Cellular Component: obsolete cell (GO:0005623);; Cellular Component: plasma membrane (GO:0005886);; Biological Process: biological_process (GO:0008150);; Biological Process: regulation of plant-…	--	--	--	--	LITAF-like zinc ribbon domain	GSH-induced LITAF domain protein OS=Arabidopsis thaliana OX=3702 GN=GILP PE=1 SV=1	S	Function unknown	GSH-induced LITAF domain protein [Solanum lycopersicum]
Solyc10g006170.4	1388	1304	1202	1382	2058	1685	19.8966	20.8398	20.0453	25.1267	25.3093	24.924	6.83137e-10	0.345027	up	--	--	--	K12606|1.4e-127|sly:101249588|K12606 CCR4-NOT transcription complex subunit 9 | (RefSeq) CCR4-NOT transcription complex subunit 9-like	RNA degradation (ko03018)	[R]	General function prediction only	Cell differentiation family, Rcd1-like	--	S	Function unknown	CCR4-NOT transcription complex subunit 9-like [Solanum lycopersicum]
Solyc12g098910.2	287	262	233	122	194	163	2.9476	3.00741	2.77971	1.5865	1.71269	1.73098	3.53925e-07	-0.760044	down	[M]	Cell wall/membrane/envelope biogenesis	Molecular Function: protein serine/threonine kinase activity (GO:0004674);; Molecular Function: ATP binding (GO:0005524);; Biological Process: signal transduction (GO:0007165);;	K07198|2.3e-260|sly:101249805|K07198 5'-AMP-activated protein kinase, catalytic alpha subunit [EC:2.7.11.11] | (RefSeq) CBL-interacting serine/threonine-protein kinase 1 isoform X1	--	[T]	Signal transduction mechanisms	Protein kinase domain	CBL-interacting serine/threonine-protein kinase 1 OS=Arabidopsis thaliana OX=3702 GN=CIPK1 PE=1 SV=2	T	Signal transduction mechanisms	CBL-interacting serine/threonine-protein kinase 1 isoform X1 [Solanum lycopersicum]
Solyc03g116870.3	252	179	230	288	393	360	3.02322	2.39959	3.21311	4.38498	4.05755	4.46512	1.53935e-05	0.61122	up	[M]	Cell wall/membrane/envelope biogenesis	Cellular Component: cellular_component (GO:0005575);; Cellular Component: intracellular (GO:0005622);; Cellular Component: obsolete cell (GO:0005623);; Cellular Component: cytoplasm (GO:0005737);; Biological Process: generation of precursor metabolites and energy (GO:0006091);; Biological Process: biological_process (GO:0008150);; Biological Process: metabolic process (GO:0008152);; Cellular Comp…	--	--	--	--	--	Photosynthetic NDH subunit of subcomplex B 1, chloroplastic OS=Arabidopsis thaliana OX=3702 GN=PNSB1 PE=2 SV=1	M	Cell wall/membrane/envelope biogenesis	photosynthetic NDH subunit of subcomplex B 1, chloroplastic [Solanum lycopersicum]
Solyc06g084200.2	999	996	822	1044	1508	1171	28.1789	31.353	26.9822	37.3682	36.4928	34.1095	1.77884e-06	0.353403	up	--	--	--	--	--	--	--	Proline-rich nuclear receptor coactivator motif	--	S	Function unknown	uncharacterized protein LOC101253798 [Solanum lycopersicum]
Solyc03g113430.3	4130	3482	3651	1242	2007	1439	36.0403	33.8941	37.0662	13.7488	15.0214	12.9584	5.27463e-139	-1.32138	down	[E]	Amino acid transport and metabolism	Cellular Component: integral component of membrane (GO:0016021);; Molecular Function: transmembrane transporter activity (GO:0022857);;	K14638|1.6e-138|cmos:111458629|K14638 solute carrier family 15 (peptide/histidine transporter), member 3/4 | (RefSeq) protein NRT1/ PTR FAMILY 2.13-like	--	[E]	Amino acid transport and metabolism	POT family	Protein NRT1/ PTR FAMILY 2.11 OS=Arabidopsis thaliana OX=3702 GN=NPF2.11 PE=1 SV=1	E	Amino acid transport and metabolism	protein NRT1/ PTR FAMILY 2.11 [Solanum lycopersicum]
Solyc01g079710.3	2330	2031	1961	2234	3362	2813	29.3267	28.5216	28.7231	35.7007	36.3144	36.5535	1.63343e-16	0.360871	up	[R]	General function prediction only	--	K09142|8.8e-204|sly:101249013|K09142 methyltransferase [EC:2.1.1.-] | (RefSeq) putative methyltransferase C9orf114 isoform X1	--	[S]	Function unknown	Putative RNA methyltransferase	--	S	Function unknown	putative methyltransferase C9orf114 isoform X1 [Solanum lycopersicum]
Solyc09g011520.3	3285	3017	2812	460	604	585	61.2839	62.7797	61.0265	10.8767	9.66462	11.2505	0	-2.51168	down	[O]	Posttranslational modification, protein turnover, chaperones	Biological Process: response to acid chemical (GO:0001101);; Molecular Function: molecular_function (GO:0003674);; Molecular Function: catalytic activity (GO:0003824);; Molecular Function: glutathione transferase activity (GO:0004364);; Molecular Function: protein binding (GO:0005515);; Cellular Component: cellular_component (GO:0005575);; Cellular Component: intracellular (GO:0005622);; Cellular…	K00799|8.3e-128|sly:101267638|K00799 glutathione S-transferase [EC:2.5.1.18] | (RefSeq) probable glutathione S-transferase	Glutathione metabolism (ko00480)	[O]	Posttranslational modification, protein turnover, chaperones	Glutathione S-transferase, N-terminal domain	Probable glutathione S-transferase OS=Nicotiana tabacum OX=4097 PE=2 SV=1	O	Posttranslational modification, protein turnover, chaperones	probable glutathione S-transferase [Solanum lycopersicum]
Solyc04g079030.2	129	142	121	166	272	172	0.821914	1.00658	0.898077	1.34467	1.48995	1.12801	0.001838	0.575848	up	--	--	Molecular Function: UDP-glycosyltransferase activity (GO:0008194);;	K17193|4.1e-216|cann:107870274|K17193 anthocyanidin 3-O-glucoside 2'''-O-xylosyltransferase [EC:2.4.2.51] | (RefSeq) UDP-glycosyltransferase 79B6-like	Anthocyanin biosynthesis (ko00942)	[GC]	Carbohydrate transport and metabolism;; Energy production and conversion	UDP-glucoronosyl and UDP-glucosyl transferase	Anthocyanidin 3-O-glucoside 2'''-O-xylosyltransferase OS=Arabidopsis thaliana OX=3702 GN=A3G2XYLT PE=1 SV=1	--	--	UDP-glycosyltransferase 79B6-like [Solanum lycopersicum]
Solyc11g012450.2	693	591	529	363	490	436	6.04138	5.74825	5.36134	4.01833	3.66377	3.92346	5.61317e-08	-0.533728	down	[G]	Carbohydrate transport and metabolism	Molecular Function: myo-inositol:proton symporter activity (GO:0005366);; Cellular Component: integral component of plasma membrane (GO:0005887);; Biological Process: glucose import (GO:0046323);;	K08150|0.0e+00|sly:543706|K08150 MFS transporter, SP family, solute carrier family 2 (myo-inositol transporter), member 13 | (RefSeq) INT4; inositiol transporter 4	--	[R]	General function prediction only	Sugar (and other) transporter	Inositol transporter 4 OS=Arabidopsis thaliana OX=3702 GN=INT4 PE=1 SV=1	U	Intracellular trafficking, secretion, and vesicular transport	inositiol transporter 4 [Solanum lycopersicum]
Solyc03g121230.3	133	132	132	353	559	440	0.895474	0.994174	1.03262	3.01823	3.23398	3.06463	2.28529e-38	1.70992	up	--		Molecular Function: protein kinase activity (GO:0004672);; Molecular Function: ATP binding (GO:0005524);; Cellular Component: integral component of membrane (GO:0016021);;	K16224|1.0e-176|eus:EUTSA_v10023115mg|K16224 senescence-induced receptor-like serine/threonine-protein kinase | (RefSeq) hypothetical protein	MAPK signaling pathway - plant (ko04016);; Plant-pathogen interaction (ko04626)	--	--	Malectin-like domain	Senescence-induced receptor-like serine/threonine-protein kinase OS=Arabidopsis thaliana OX=3702 GN=SIRK PE=1 SV=1	T	Signal transduction mechanisms	senescence-induced receptor-like serine/threonine-protein kinase [Solanum lycopersicum]
Solyc08g079900.3	202	155	168	49	97	71	1.70483	1.45696	1.65001	0.520707	0.701784	0.614682	4.8917e-11	-1.3374	down	[M]	Cell wall/membrane/envelope biogenesis	Molecular Function: serine-type endopeptidase activity (GO:0004252);; Cellular Component: integral component of membrane (GO:0016021);;	K15333|7.9e-90|nsy:104224633|K15333 tRNA guanosine-2'-O-methyltransferase [EC:2.1.1.34] | (RefSeq) uncharacterized protein LOC104224633	--	--	--	Subtilase family	Subtilisin-like protease 4 OS=Lotus japonicus OX=34305 GN=SBTM4 PE=2 SV=1	G	Carbohydrate transport and metabolism	subtilisin-like protease SBT1.7 [Solanum lycopersicum]
Solyc03g093400.2	206	172	194	94	102	100	1.74462	1.62807	1.91364	1.0068	0.742052	0.87405	1.95222e-07	-0.984718	down	[G]	Carbohydrate transport and metabolism	Cellular Component: integral component of membrane (GO:0016021);; Molecular Function: transmembrane transporter activity (GO:0022857);;	K24193|8.6e-280|sly:101264300|K24193 MFS transporter, SP family, sugar:H+ symporter | (RefSeq) hexose carrier protein HEX6	--	[R]	General function prediction only	Sugar (and other) transporter	Hexose carrier protein HEX6 OS=Ricinus communis OX=3988 GN=HEX6 PE=2 SV=1	P	Inorganic ion transport and metabolism	hexose carrier protein HEX6 [Solanum lycopersicum]
Solyc08g077740.1	105	88	66	33	62	46	0.68751	0.64581	0.504769	0.270334	0.345917	0.30913	0.000983641	-0.933176	down	--	--	Cellular Component: integral component of membrane (GO:0016021);;	K13466|2.3e-17|zju:107423984|K13466 EIX receptor 1/2 | (RefSeq) receptor-like protein EIX2	Plant-pathogen interaction (ko04626)	[R]	General function prediction only	Leucine rich repeat	Receptor-like protein 32 OS=Arabidopsis thaliana OX=3702 GN=RLP32 PE=2 SV=1	S	Function unknown	receptor-like protein 9DC3 isoform X1 [Solanum lycopersicum]
Solyc08g068870.3	2324	1963	2014	621	1018	863	28.323	26.6762	28.5517	9.59853	10.6365	10.8501	1.89769e-113	-1.38764	down	--	--	Molecular Function: aspartic-type endopeptidase activity (GO:0004190);;	K22683|5.8e-40|bna:106360916|K22683 aspartyl protease family protein [EC:3.4.23.-] | (RefSeq) protein ASPARTIC PROTEASE IN GUARD CELL 1	--	[O]	Posttranslational modification, protein turnover, chaperones	Eukaryotic aspartyl protease	Aspartyl protease AED1 OS=Arabidopsis thaliana OX=3702 GN=AED1 PE=2 SV=1	O	Posttranslational modification, protein turnover, chaperones	aspartate protease family protein precursor [Solanum lycopersicum]
Solyc12g099930.2	1679	1794	1540	1110	1479	1382	22.328	26.618	23.8204	18.7374	16.8736	18.9682	7.71422e-08	-0.381967	down	[EF]	Amino acid transport and metabolism;; Nucleotide transport and metabolism	Molecular Function: serine-pyruvate transaminase activity (GO:0004760);; Cellular Component: peroxisome (GO:0005777);; Molecular Function: alanine-glyoxylate transaminase activity (GO:0008453);; Biological Process: glycine biosynthetic process, by transamination of glyoxylate (GO:0019265);;	K00830|6.9e-234|sly:101055519|K00830 alanine-glyoxylate transaminase / serine-glyoxylate transaminase / serine-pyruvate transaminase [EC:2.6.1.44 2.6.1.45 2.6.1.51] | (RefSeq) Hop-interacting protein THI032	Alanine, aspartate and glutamate metabolism (ko00250);; Glycine, serine and threonine metabolism (ko00260);; Glyoxylate and dicarboxylate metabolism (ko00630);; Carbon metabolism (ko01200);; Peroxisome (ko04146)	[R]	General function prediction only	Aminotransferase class-V	Serine--glyoxylate aminotransferase OS=Arabidopsis thaliana OX=3702 GN=AGT1 PE=1 SV=2	E	Amino acid transport and metabolism	Hop-interacting protein THI032 [Solanum lycopersicum]
Solyc03g007390.4	425	379	435	585	932	706	3.93281	3.91747	4.69172	6.87571	7.41068	6.75285	9.12589e-16	0.783818	up	--	--	Molecular Function: molecular_function (GO:0003674);; Molecular Function: nucleic acid binding (GO:0003676);; Molecular Function: RNA binding (GO:0003723);; Molecular Function: catalytic activity (GO:0003824);; Molecular Function: nuclease activity (GO:0004518);; Molecular Function: endonuclease activity (GO:0004519);; Molecular Function: binding (GO:0005488);; Cellular Component: cellular_compon…	K17710|7.1e-15|mesc:110623943|K17710 pentatricopeptide repeat domain-containing protein 1 | (RefSeq) putative pentatricopeptide repeat-containing protein At2g02150	--	[R]	General function prediction only	PPR repeat family	Pentatricopeptide repeat-containing protein At5g40400 OS=Arabidopsis thaliana OX=3702 GN=At5g40400 PE=2 SV=1	S	Function unknown	pentatricopeptide repeat-containing protein At5g40400 [Solanum lycopersicum]
Solyc01g057770.3	466	321	434	189	242	175	3.27038	2.51184	3.54396	1.68262	1.45195	1.26593	2.42664e-12	-1.05183	down	--	--	Molecular Function: inorganic anion exchanger activity (GO:0005452);; Cellular Component: integral component of membrane (GO:0016021);;	K24194|0.0e+00|sly:101248706|K24194 boron transporter | (RefSeq) boron transporter 1 isoform X1	--	[P]	Inorganic ion transport and metabolism	HCO3- transporter family	Boron transporter 1 OS=Arabidopsis thaliana OX=3702 GN=BOR1 PE=1 SV=1	P	Inorganic ion transport and metabolism	boron transporter 1 isoform X2 [Solanum lycopersicum]
Solyc11g010250.1	146	123	157	36	46	55	6.49586	6.10671	8.16785	1.98655	1.75719	2.53023	5.01291e-12	-1.68417	down	--	--	--	--	--	--	--	--	--	--	--	uncharacterized protein LOC101262884 [Solanum lycopersicum]
Solyc04g045600.4	261	256	215	129	186	167	3.76635	4.12234	3.61374	2.35743	2.30095	2.48895	2.56361e-05	-0.651213	down	[T]	Signal transduction mechanisms	Molecular Function: protein serine/threonine kinase activity (GO:0004674);; Molecular Function: ATP binding (GO:0005524);; Cellular Component: integral component of membrane (GO:0016021);;	K13430|4.7e-69|egu:105051034|K13430 serine/threonine-protein kinase PBS1 [EC:2.7.11.1] | (RefSeq) serine/threonine-protein kinase PBS1	Plant-pathogen interaction (ko04626)	[T]	Signal transduction mechanisms	Protein kinase domain	Probable receptor-like protein kinase At1g80640 OS=Arabidopsis thaliana OX=3702 GN=At1g80640 PE=2 SV=1	T	Signal transduction mechanisms	probable receptor-like protein kinase At1g80640 isoform X1 [Solanum lycopersicum]
Solyc01g099760.3	17878	15920	15313	18201	27394	22143	167.698	166.567	167.094	216.678	220.46	214.364	9.64175e-109	0.4124	up	[O]	Posttranslational modification, protein turnover, chaperones	Molecular Function: ATP binding (GO:0005524);; Cellular Component: cytoplasm (GO:0005737);; Molecular Function: hydrolase activity (GO:0016787);; Biological Process: protein catabolic process (GO:0030163);;	K03065|5.0e-236|sly:544089|K03065 26S proteasome regulatory subunit T5 | (RefSeq) LeMA-1; 26S proteasome regulatory subunit 6A homolog	Proteasome (ko03050)	[O]	Posttranslational modification, protein turnover, chaperones	ATPase family associated with various cellular activities (AAA)	26S proteasome regulatory subunit 6A homolog OS=Solanum lycopersicum OX=4081 GN=TBP1 PE=2 SV=1	O	Posttranslational modification, protein turnover, chaperones	26S proteasome regulatory subunit 6A homolog [Solanum lycopersicum]
Solyc06g060110.3	3235	2796	2814	1632	2453	2020	30.4118	29.3264	30.7765	19.4755	19.7874	19.6005	3.67526e-41	-0.586072	down	--	--	Cellular Component: integral component of membrane (GO:0016021);;	K14209|2.3e-10|smo:SELMODRAFT_54913|K14209 solute carrier family 36 (proton-coupled amino acid transporter) | (RefSeq) hypothetical protein	--	[E]	Amino acid transport and metabolism	Transmembrane amino acid transporter protein	Amino acid permease 3 OS=Arabidopsis thaliana OX=3702 GN=AAP3 PE=1 SV=2	E	Amino acid transport and metabolism	amino acid transporter isoform X1 [Solanum lycopersicum]
Solyc11g072810.2	3244	2906	2707	3106	4581	3625	15.6768	15.6613	15.2179	19.0463	18.9928	18.0776	1.56245e-14	0.303298	up	--	--	Cellular Component: Ino80 complex (GO:0031011);;	K11671|0.0e+00|sly:101255762|K11671 nuclear factor related to kappa-B-binding protein | (RefSeq) uncharacterized protein LOC101255762	--	[K]	Transcription	--	--	K	Transcription	uncharacterized protein LOC101255762 [Solanum lycopersicum]
Solyc01g067000.4	1849	1593	1612	1151	1763	1438	28.5451	27.4299	28.9465	22.5518	23.3476	22.8987	1.75688e-06	-0.268166	down	--	--	--	K22733|1.3e-17|vvi:100244618|K22733 magnesium transporter | (RefSeq) uncharacterized LOC100244618	--	--	--	C2 domain	Protein SRC2 OS=Glycine max OX=3847 GN=SRC2 PE=2 SV=1	S	Function unknown	protein SRC2-like [Solanum lycopersicum]
Solyc09g030450.3	36	29	34	73	80	73	0.26003	0.23694	0.287493	0.672139	0.500542	0.546323	0.000180903	1.16053	up	[T]	Signal transduction mechanisms	Molecular Function: protein kinase activity (GO:0004672);; Molecular Function: ATP binding (GO:0005524);; Cellular Component: integral component of membrane (GO:0016021);;	K13415|8.8e-50|dosa:Os01t0718300-01|K13415 protein brassinosteroid insensitive 1 [EC:2.7.10.1 2.7.11.1] | (RefSeq) Os01g0718300, D61, DWARF_61; Similar to Systemin receptor SR160 precursor (EC 2.7.1.37) (Brassinosteroid LRR receptor kinase).	Plant hormone signal transduction (ko04075)	--	--	Protein tyrosine and serine/threonine kinase	Probable inactive receptor kinase At5g58300 OS=Arabidopsis thaliana OX=3702 GN=At5g58300 PE=1 SV=1	T	Signal transduction mechanisms	probable inactive receptor kinase At5g58300 [Solanum lycopersicum]
Solyc11g012830.3	5136	4417	4422	5225	7826	6494	79.4708	76.2462	79.5998	102.624	103.905	103.711	5.54507e-45	0.433134	up	--	--	Cellular Component: nucleus (GO:0005634);; Cellular Component: mitochondrion (GO:0005739);; Biological Process: regulation of translation (GO:0006417);; Biological Process: response to heat (GO:0009408);; Biological Process: response to cold (GO:0009409);; Cellular Component: pollen tube (GO:0090406);;	K10295|2.2e-193|sly:101243848|K10295 F-box protein 9 | (RefSeq) F-box protein 7	--	[R]	General function prediction only	F-box-like	F-box protein 7 OS=Arabidopsis thaliana OX=3702 GN=SKIP32 PE=1 SV=1	S	Function unknown	F-box protein 7 [Solanum lycopersicum]
Solyc02g079040.3	2784	2554	2412	1827	2611	2058	19.5282	19.9829	19.6748	16.2624	15.7081	14.8971	1.23004e-10	-0.303353	down	--	--	Molecular Function: calmodulin binding (GO:0005516);;	--	--	--	--	Calmodulin binding protein-like	Calmodulin-binding protein 60 B OS=Arabidopsis thaliana OX=3702 GN=CBP60B PE=2 SV=1	S	Function unknown	calmodulin-binding protein 60 B [Solanum lycopersicum]
Solyc04g070980.4	483	389	391	479	673	508	3.39764	3.04598	3.1944	4.27364	4.06176	3.68733	0.000969732	0.349221	up	[I]	Lipid transport and metabolism	Molecular Function: lanosterol synthase activity (GO:0000250);; Cellular Component: lipid droplet (GO:0005811);; Biological Process: triterpenoid biosynthetic process (GO:0016104);; Molecular Function: beta-amyrin synthase activity (GO:0042300);;	K01853|0.0e+00|sly:100147715|K01853 cycloartenol synthase [EC:5.4.99.8] | (RefSeq) CAS1; cycloartenol synthase	Steroid biosynthesis (ko00100)	[I]	Lipid transport and metabolism	Squalene-hopene cyclase C-terminal domain	Cycloartenol Synthase OS=Panax ginseng OX=4054 GN=OSCPNX1 PE=1 SV=1	I	Lipid transport and metabolism	cycloartenol synthase [Solanum lycopersicum]
Solyc02g076710.3	22608	19841	18826	20693	30900	25515	239.681	234.627	232.184	278.422	281.054	279.172	8.19226e-54	0.281567	up	[O]	Posttranslational modification, protein turnover, chaperones	Molecular Function: cysteine-type peptidase activity (GO:0008234);;	K16292|1.3e-88|vcn:VOLCADRAFT_76255|K16292 KDEL-tailed cysteine endopeptidase [EC:3.4.22.-] | (RefSeq) hypothetical protein	--	[O]	Posttranslational modification, protein turnover, chaperones	Papain family cysteine protease	Probable cysteine protease RD21B OS=Arabidopsis thaliana OX=3702 GN=RD21B PE=1 SV=1	O	Posttranslational modification, protein turnover, chaperones	low-temperature-induced cysteine proteinase-like isoform X2 [Solanum lycopersicum]
Solyc01g010880.3	360	328	357	193	305	250	4.75832	4.82505	5.48635	3.22573	3.45521	3.41025	2.97981e-05	-0.539807	down	--	--	Molecular Function: zinc ion binding (GO:0008270);; Cellular Component: integral component of membrane (GO:0016021);;	--	--	[A]	RNA processing and modification	Protein of unknown function (DUF3675)	--	A	RNA processing and modification	uncharacterized protein LOC101247951 [Solanum lycopersicum]
Solyc09g010830.4	6294	5708	5458	5820	8815	7500	17.3867	17.5899	17.5395	20.4031	20.892	21.3815	1.80138e-23	0.290243	up	--	--	Molecular Function: zinc ion binding (GO:0008270);; Molecular Function: ubiquitin protein ligase activity (GO:0061630);; Biological Process: ubiquitin-dependent protein catabolic process via the N-end rule pathway (GO:0071596);;	K11978|6.4e-33|ppp:112284714|K11978 E3 ubiquitin-protein ligase UBR3 [EC:2.3.2.27] | (RefSeq) E3 ubiquitin-protein ligase PRT6-like isoform X1	--	[O]	Posttranslational modification, protein turnover, chaperones	Proteolysis_6 C-terminal	E3 ubiquitin-protein ligase PRT6 OS=Arabidopsis thaliana OX=3702 GN=PRT6 PE=1 SV=1	O	Posttranslational modification, protein turnover, chaperones	E3 ubiquitin-protein ligase PRT6 isoform X1 [Solanum lycopersicum]
Solyc04g057940.4	743	642	706	307	455	370	3.02403	2.91128	3.33943	1.58382	1.58702	1.55443	7.68534e-23	-0.937876	down	--	--	Molecular Function: ubiquitin-protein transferase activity (GO:0004842);;	K17592|5.1e-08|mis:MICPUN_103424|K17592 sacsin | (RefSeq) predicted protein	--	--	--	WD domain, G-beta repeat	Putative E3 ubiquitin-protein ligase LIN-1 OS=Lotus japonicus OX=34305 GN=CERBERUS PE=2 SV=2	S	Function unknown	putative E3 ubiquitin-protein ligase LIN-1 isoform X2 [Solanum lycopersicum]
Solyc01g017600.3	44	38	30	83	139	74	0.632166	0.606148	0.496125	1.50403	1.70629	1.08545	3.79549e-06	1.34446	up	--	--	Cellular Component: integral component of membrane (GO:0016021);;	K03695|7.2e-06|smo:SELMODRAFT_411212|K03695 ATP-dependent Clp protease ATP-binding subunit ClpB | (RefSeq) hypothetical protein	--	--	--	Family of unknown function (DUF716)	--	S	Function unknown	transmembrane protein 45B [Solanum lycopersicum]
Solyc08g077910.3	311	260	262	112	95	74	5.80536	5.40708	5.68636	2.64887	1.51933	1.42485	5.29924e-16	-1.58154	down	--	--	Cellular Component: extracellular region (GO:0005576);;	K20628|4.6e-26|lang:109337173|K20628 expansin | (RefSeq) expansin-B3-like	--	--	--	Expansin C-terminal domain	Expansin-like B1 OS=Arabidopsis thaliana OX=3702 GN=EXLB1 PE=2 SV=2	S	Function unknown	expansin-like B1 [Solanum lycopersicum]
Solyc09g008790.4	1950	1624	1480	2999	4149	3494	16.8679	15.6679	14.8936	32.9248	30.7918	31.1906	1.20324e-96	1.03232	up	[M]	Cell wall/membrane/envelope biogenesis	Molecular Function: protein kinase activity (GO:0004672);; Molecular Function: ATP binding (GO:0005524);;	K08832|0.0e+00|sly:101249399|K08832 serine/threonine-protein kinase SRPK3 [EC:2.7.11.1] | (RefSeq) serine/threonine-protein kinase SRPK	--	[T]	Signal transduction mechanisms	Protein kinase domain	Serine/threonine-protein kinase AFC2 OS=Arabidopsis thaliana OX=3702 GN=AFC2 PE=1 SV=1	T	Signal transduction mechanisms	serine/threonine-protein kinase SRPK [Solanum lycopersicum]
Solyc04g005570.4	286	260	270	114	191	168	5.51226	5.58219	6.0396	2.78533	3.15804	3.32479	1.84587e-08	-0.845331	down	--	--	Cellular Component: endoplasmic reticulum membrane (GO:0005789);; Cellular Component: integral component of membrane (GO:0016021);;	K20352|6.9e-120|sly:101249259|K20352 p24 family protein delta-1 | (RefSeq) transmembrane emp24 domain-containing protein p24delta9	--	[U]	Intracellular trafficking, secretion, and vesicular transport	emp24/gp25L/p24 family/GOLD	Transmembrane emp24 domain-containing protein p24delta9 OS=Arabidopsis thaliana OX=3702 GN=At1g26690 PE=2 SV=1	U	Intracellular trafficking, secretion, and vesicular transport	transmembrane emp24 domain-containing protein p24delta9 [Solanum lycopersicum]
Solyc02g081360.4	1187	1165	1134	344	503	430	9.95106	10.8976	11.06	3.65794	3.61776	3.71689	7.41307e-79	-1.50169	down	[IQ]	Lipid transport and metabolism;; Secondary metabolites biosynthesis, transport and catabolism	Molecular Function: catalytic activity (GO:0003824);;	K23618|1.3e-175|sly:112940025|K23618 acyl-activating enzyme 11/12 [EC:6.2.1.2 6.2.1.-] | (RefSeq) butyrate--CoA ligase AAE11, peroxisomal-like	--	[I]	Lipid transport and metabolism	AMP-binding enzyme	Butyrate--CoA ligase AAE11, peroxisomal OS=Arabidopsis thaliana OX=3702 GN=AAE11 PE=1 SV=1	I	Lipid transport and metabolism	butyrate--CoA ligase AAE11, peroxisomal-like [Solanum lycopersicum]
Solyc11g071620.3	1292	1185	1238	584	839	669	4.35882	4.45852	4.85592	2.49891	2.42615	2.32859	3.97165e-34	-0.880042	down	[F]	Nucleotide transport and metabolism	Molecular Function: aldehyde oxidase activity (GO:0004031);; Molecular Function: iron ion binding (GO:0005506);; Molecular Function: electron transfer activity (GO:0009055);; Molecular Function: 2 iron, 2 sulfur cluster binding (GO:0051537);; Molecular Function: FAD binding (GO:0071949);; Molecular Function: geranial:oxygen oxidoreductase activity (GO:0102797);; Molecular Function: heptaldehyde:o…	K09842|0.0e+00|sly:543650|K09842 abscisic-aldehyde oxidase [EC:1.2.3.14] | (RefSeq) AO1; aldehyde oxidase	Carotenoid biosynthesis (ko00906)	[F]	Nucleotide transport and metabolism	Molybdopterin-binding domain of aldehyde dehydrogenase	Indole-3-acetaldehyde oxidase OS=Arabidopsis thaliana OX=3702 GN=AAO1 PE=1 SV=2	F	Nucleotide transport and metabolism	aldehyde oxidase [Solanum lycopersicum]
Solyc01g005110.3	975	811	870	567	740	790	24.8756	23.0906	25.8351	18.3532	16.2027	20.7999	5.73427e-05	-0.382303	down	--	--	Cellular Component: endoplasmic reticulum membrane (GO:0005789);; Biological Process: protein glycosylation (GO:0006486);; Cellular Component: integral component of membrane (GO:0016021);;	K09659|5.6e-43|sly:101261146|K09659 dolichol-phosphate mannosyltransferase subunit 3 | (RefSeq) dolichol-phosphate mannose synthase subunit 3	N-Glycan biosynthesis (ko00510)	--	--	Dolichol-phosphate mannosyltransferase subunit 3 (DPM3)	Dolichol-phosphate mannose synthase subunit 3 OS=Arabidopsis thaliana OX=3702 GN=DPMS3 PE=1 SV=1	I	Lipid transport and metabolism	dolichol-phosphate mannose synthase subunit 3 [Solanum lycopersicum]
Solyc02g082770.3	1170	1003	1061	1168	1785	1506	19.5441	18.6947	20.6088	24.7521	25.5828	25.9746	6.9806e-11	0.410313	up	--	--	Cellular Component: integral component of membrane (GO:0016021);; Molecular Function: phosphatidylinositol phosphate phosphatase activity (GO:0052866);;	K21797|4.8e-18|sly:101255650|K21797 phosphatidylinositol 4-phosphatase [EC:3.1.3.-] | (RefSeq) phosphoinositide phosphatase SAC6	Inositol phosphate metabolism (ko00562);; Phosphatidylinositol signaling system (ko04070)	[I]	Lipid transport and metabolism	--	Phosphoinositide phosphatase SAC7 OS=Arabidopsis thaliana OX=3702 GN=SAC7 PE=2 SV=1	T	Signal transduction mechanisms	hypothetical protein EJD97_017851 [Solanum chilense]
Solyc12g056800.2	384	339	282	213	294	251	6.23912	6.14481	5.31417	4.39364	4.09688	4.19851	0.000698871	-0.449528	down	[R]	General function prediction only	Molecular Function: oxidoreductase activity (GO:0016491);;	K00010|3.1e-07|cme:CYME_CMF086C|K00010 myo-inositol 2-dehydrogenase / D-chiro-inositol 1-dehydrogenase [EC:1.1.1.18 1.1.1.369] | (RefSeq) probable myo-inositol dehydrogenase	Inositol phosphate metabolism (ko00562)	[GQ]	Carbohydrate transport and metabolism;; Secondary metabolites biosynthesis, transport and catabolism	Oxidoreductase family, NAD-binding Rossmann fold	Uncharacterized oxidoreductase At4g09670 OS=Arabidopsis thaliana OX=3702 GN=At4g09670 PE=1 SV=1	--	--	uncharacterized oxidoreductase At4g09670 [Solanum lycopersicum]
Solyc09g065470.3	7732	7088	6702	26	24	22	86.5398	88.493	87.2665	0.368417	0.228433	0.251303	0	-8.27364	down	--	--	Molecular Function: nutrient reservoir activity (GO:0045735);;	--	--	--	--	Cupin	Vicilin Jug r 6.0101 OS=Juglans regia OX=51240 GN=LOC108986502 PE=1 SV=1	S	Function unknown	vicilin-like antimicrobial peptides 2-2 [Solanum lycopersicum]
Solyc08g083330.2	18212	16431	15359	18310	27626	22843	179.307	180.442	175.911	228.788	233.35	232.113	1.4938e-104	0.408632	up	--	--	Molecular Function: lipid binding (GO:0008289);; Cellular Component: integral component of membrane (GO:0016021);;	--	--	[I]	Lipid transport and metabolism	START domain	--	I	Lipid transport and metabolism	uncharacterized protein LOC101259469 [Solanum lycopersicum]
Solyc01g094690.4	1123	892	946	1151	1709	1512	16.4931	14.6074	16.1622	21.4509	21.5252	22.9189	1.77506e-14	0.513392	up	[G]	Carbohydrate transport and metabolism	Cellular Component: vacuole (GO:0005773);; Cellular Component: plasma membrane (GO:0005886);; Biological Process: response to water deprivation (GO:0009414);; Cellular Component: plasmodesma (GO:0009506);; Molecular Function: water channel activity (GO:0015250);; Cellular Component: integral component of membrane (GO:0016021);;	K09872|6.8e-165|sly:543640|K09872 aquaporin PIP | (RefSeq) Aqp2; Aqp2 protein	--	[G]	Carbohydrate transport and metabolism	Major intrinsic protein	Probable aquaporin PIP1-5 OS=Arabidopsis thaliana OX=3702 GN=PIP1-5 PE=1 SV=2	P	Inorganic ion transport and metabolism	Aqp2 protein [Solanum lycopersicum]
Solyc03g114510.4	2236	1988	1974	2290	3248	2814	31.3407	31.0794	32.1839	40.7293	39.0581	40.6988	1.9624e-17	0.382477	up	--	--	Molecular Function: oxidoreductase activity, acting on single donors with incorporation of molecular oxygen, incorporation of two atoms of oxygen (GO:0016702);;	K23953|1.5e-158|sly:101267102|K23953 plant cysteine oxidase [EC:1.13.11.-] | (RefSeq) plant cysteine oxidase 3	--	[S]	Function unknown	PCO_ADO	Plant cysteine oxidase 3 OS=Arabidopsis thaliana OX=3702 GN=PCO3 PE=1 SV=1	S	Function unknown	plant cysteine oxidase 3 [Solanum lycopersicum]
Solyc09g011490.3	1128	1024	1039	278	371	319	24.3492	24.6714	26.0856	7.60793	6.86934	7.09518	6.82323e-95	-1.76823	down	[O]	Posttranslational modification, protein turnover, chaperones	Biological Process: response to acid chemical (GO:0001101);; Molecular Function: molecular_function (GO:0003674);; Molecular Function: catalytic activity (GO:0003824);; Molecular Function: glutathione transferase activity (GO:0004364);; Molecular Function: protein binding (GO:0005515);; Cellular Component: cellular_component (GO:0005575);; Cellular Component: intracellular (GO:0005622);; Cellular…	K00799|1.3e-125|sly:101268500|K00799 glutathione S-transferase [EC:2.5.1.18] | (RefSeq) probable glutathione S-transferase	Glutathione metabolism (ko00480)	[O]	Posttranslational modification, protein turnover, chaperones	Glutathione S-transferase, N-terminal domain	Probable glutathione S-transferase OS=Nicotiana tabacum OX=4097 PE=2 SV=1	O	Posttranslational modification, protein turnover, chaperones	probable glutathione S-transferase [Solanum lycopersicum]
Solyc05g050010.3	10421	9804	9027	11235	16596	14447	94.1354	98.7837	94.8587	128.803	128.615	134.683	2.32506e-75	0.480785	up	[E]	Amino acid transport and metabolism	Molecular Function: catalytic activity (GO:0003824);; Biological Process: biosynthetic process (GO:0009058);; Molecular Function: pyridoxal phosphate binding (GO:0030170);;	K01762|5.4e-278|sly:778356|K01762 1-aminocyclopropane-1-carboxylate synthase [EC:4.4.1.14] | (RefSeq) ACS4; 1-aminocyclopropane-1-carboxylate synthase 4	Cysteine and methionine metabolism (ko00270)	[T]	Signal transduction mechanisms	Aminotransferase class I and II	1-aminocyclopropane-1-carboxylate synthase 4 OS=Solanum lycopersicum OX=4081 GN=ACS4 PE=2 SV=1	E	Amino acid transport and metabolism	1-aminocyclopropane-1-carboxylate synthase 4 [Solanum lycopersicum]
Solyc02g082550.3	977	1017	924	558	768	720	8.0506	9.35136	8.85909	5.82911	5.43145	6.12077	1.34629e-11	-0.561024	down	[M]	Cell wall/membrane/envelope biogenesis	Molecular Function: protein serine/threonine kinase activity (GO:0004674);; Molecular Function: ATP binding (GO:0005524);;	K08832|6.7e-254|sot:102601097|K08832 serine/threonine-protein kinase SRPK3 [EC:2.7.11.1] | (RefSeq) SRSF protein kinase 1	--	[T]	Signal transduction mechanisms	Protein kinase domain	Serine/threonine-protein kinase AFC3 OS=Arabidopsis thaliana OX=3702 GN=AFC3 PE=1 SV=2	T	Signal transduction mechanisms	hypothetical protein EJD97_017840 [Solanum chilense]
Solyc08g080940.3	25667	22400	22226	13425	19696	16638	438.936	427.302	442.191	291.372	288.975	293.658	1.72407e-172	-0.547966	down	[VI]	Defense mechanisms;; Lipid transport and metabolism	Molecular Function: glutathione peroxidase activity (GO:0004602);; Biological Process: response to oxidative stress (GO:0006979);;	K00432|5.0e-131|spen:107028642|K00432 glutathione peroxidase [EC:1.11.1.9] | (RefSeq) probable phospholipid hydroperoxide glutathione peroxidase isoform X1	Glutathione metabolism (ko00480);; Arachidonic acid metabolism (ko00590)	[O]	Posttranslational modification, protein turnover, chaperones	Glutathione peroxidase	Probable phospholipid hydroperoxide glutathione peroxidase OS=Solanum lycopersicum OX=4081 GN=GPXle-1 PE=2 SV=1	O	Posttranslational modification, protein turnover, chaperones	hypothetical protein EJD97_012265 [Solanum chilense]
Solyc09g065380.2	4809	4148	4054	4646	6660	5443	140.706	135.388	137.995	172.542	167.207	164.388	1.98646e-21	0.316906	up	--	--	--	--	--	--	--	Proline-rich nuclear receptor coactivator motif	--	S	Function unknown	uncharacterized protein LOC101259575 [Solanum lycopersicum]
Solyc12g044940.2	8418	7634	7469	3733	5967	5023	156.14	157.945	161.17	87.8654	94.9641	96.1583	1.07532e-106	-0.732125	down	[IQR]	Lipid transport and metabolism;; Secondary metabolites biosynthesis, transport and catabolism;; General function prediction only	Molecular Function: oxidoreductase activity (GO:0016491);;	K00059|1.1e-28|sita:101776165|K00059 3-oxoacyl-[acyl-carrier protein] reductase [EC:1.1.1.100] | (RefSeq) 3-oxoacyl-[acyl-carrier-protein] reductase 4	Fatty acid biosynthesis (ko00061);; Biotin metabolism (ko00780);; Fatty acid metabolism (ko01212)	[R]	General function prediction only	short chain dehydrogenase	3-oxoacyl-[acyl-carrier-protein] reductase, chloroplastic OS=Cuphea lanceolata OX=3930 GN=CLKR27 PE=2 SV=1	Q	Secondary metabolites biosynthesis, transport and catabolism	uncharacterized protein LOC101254066 [Solanum lycopersicum]
Solyc10g079950.2	3434	3031	3011	3201	4820	4035	40.5015	39.8824	41.3119	47.9157	48.7804	49.1128	1.56128e-15	0.295731	up	--	--	Molecular Function: UDP-glycosyltransferase activity (GO:0008194);;	K13495|4.1e-273|sly:101251633|K13495 cis-zeatin O-glucosyltransferase [EC:2.4.1.215] | (RefSeq) zeatin O-xylosyltransferase isoform X1	Zeatin biosynthesis (ko00908)	[GC]	Carbohydrate transport and metabolism;; Energy production and conversion	UDP-glucoronosyl and UDP-glucosyl transferase	Zeatin O-xylosyltransferase OS=Phaseolus vulgaris OX=3885 GN=ZOX1 PE=2 SV=1	--	--	zeatin O-xylosyltransferase isoform X1 [Solanum lycopersicum]
Solyc07g039570.3	63	78	79	17	29	22	0.627308	0.865143	0.91438	0.206379	0.244989	0.22707	1.70381e-07	-1.76217	down	--	--	Molecular Function: protein dimerization activity (GO:0046983);;	K13422|1.6e-09|hbr:110656055|K13422 transcription factor MYC2 | (RefSeq) transcription factor MYC2-like isoform X1	MAPK signaling pathway - plant (ko04016);; Plant hormone signal transduction (ko04075)	--	--	Helix-loop-helix DNA-binding domain	Putative transcription factor bHLH041 OS=Arabidopsis thaliana OX=3702 GN=BHLH41 PE=3 SV=1	K	Transcription	putative transcription factor bHLH041 [Solanum lycopersicum]
Solyc08g006880.3	8463	7501	7069	3753	5724	4843	29.2446	28.9121	28.4183	16.4588	16.9684	17.2695	9.12346e-136	-0.736902	down	[V]	Defense mechanisms	Molecular Function: ATP binding (GO:0005524);; Cellular Component: integral component of membrane (GO:0016021);; Molecular Function: ATPase activity (GO:0016887);; Molecular Function: ATPase-coupled transmembrane transporter activity (GO:0042626);;	K05665|0.0e+00|pda:103695628|K05665 ATP-binding cassette, subfamily C (CFTR/MRP), member 1 [EC:7.6.2.3] | (RefSeq) ABC transporter C family member 2-like	ABC transporters (ko02010)	[Q]	Secondary metabolites biosynthesis, transport and catabolism	ABC transporter transmembrane region	ABC transporter C family member 2 OS=Arabidopsis thaliana OX=3702 GN=ABCC2 PE=1 SV=2	Q	Secondary metabolites biosynthesis, transport and catabolism	ABC transporter C family member 2 isoform X1 [Solanum lycopersicum]
Solyc02g093290.3	12031	10528	10892	6243	9348	7530	99.3084	96.9348	104.585	65.3972	66.2009	64.1416	5.31034e-91	-0.585265	down	[H]	Coenzyme transport and metabolism	Molecular Function: nicotinate-nucleotide diphosphorylase (carboxylating) activity (GO:0004514);; Molecular Function: nicotinate phosphoribosyltransferase activity (GO:0004516);; Biological Process: NAD biosynthetic process (GO:0009435);;	K00763|0.0e+00|sly:101264576|K00763 nicotinate phosphoribosyltransferase [EC:6.3.4.21] | (RefSeq) nicotinate phosphoribosyltransferase 2	Nicotinate and nicotinamide metabolism (ko00760)	[H]	Coenzyme transport and metabolism	Nicotinate phosphoribosyltransferase (NAPRTase) N-terminal domain	Nicotinate phosphoribosyltransferase 2 OS=Arabidopsis thaliana OX=3702 GN=NAPRT2 PE=2 SV=1	H	Coenzyme transport and metabolism	nicotinate phosphoribosyltransferase 2 [Solanum lycopersicum]
Solyc07g062430.3	642	581	547	394	548	544	8.00248	8.08109	7.92633	6.23786	5.8574	6.99669	0.00337037	-0.298019	down	--	--	Molecular Function: DNA binding (GO:0003677);; Molecular Function: zinc ion binding (GO:0008270);;	K08073|1.8e-212|sly:101244972|K08073 bifunctional polynucleotide phosphatase/kinase [EC:3.1.3.32 2.7.1.78] | (RefSeq) polynucleotide 3'-phosphatase ZDP	--	[L]	Replication, recombination and repair	Polynucleotide kinase 3 phosphatase	Polynucleotide 3'-phosphatase ZDP OS=Arabidopsis thaliana OX=3702 GN=ZDP PE=1 SV=1	--	--	polynucleotide 3'-phosphatase ZDP [Solanum lycopersicum]
Solyc01g010870.3	12899	11702	10992	12165	18293	15435	96.7442	97.8985	95.9069	115.801	117.716	119.476	5.87377e-48	0.315417	up	[H]	Coenzyme transport and metabolism	Molecular Function: methyltransferase activity (GO:0008168);; Cellular Component: integral component of membrane (GO:0016021);; Biological Process: methylation (GO:0032259);;	K23872|9.2e-137|psom:113297102|K23872 putative homogalacturonan methyltransferase [EC:2.1.1.-] | (RefSeq) probable methyltransferase PMT13	--	--	--	Putative S-adenosyl-L-methionine-dependent methyltransferase	Probable methyltransferase PMT2 OS=Arabidopsis thaliana OX=3702 GN=At1g26850 PE=2 SV=2	S	Function unknown	probable methyltransferase PMT2 [Solanum lycopersicum]
Solyc08g007220.3	7377	6644	6053	3950	5774	4850	119.201	119.743	113.772	80.9897	80.0399	80.8817	5.06495e-61	-0.510349	down	--	--	Molecular Function: RNA binding (GO:0003723);;	K13199|8.1e-126|spen:107028304|K13199 plasminogen activator inhibitor 1 RNA-binding protein | (RefSeq) RGG repeats nuclear RNA binding protein A-like isoform X1	--	[R]	General function prediction only	Hyaluronan / mRNA binding family	RGG repeats nuclear RNA binding protein A (Fragment) OS=Nicotiana tabacum OX=4097 GN=RggA PE=2 SV=1	S	Function unknown	hypothetical protein EJD97_019687 [Solanum chilense]
Solyc02g067120.4	702	632	635	735	1017	907	16.1166	16.1991	16.9533	21.4098	20.0398	21.4963	1.23212e-06	0.386629	up	--	--	--	--	--	--	--	Protein of unknown function (DUF1997)	--	S	Function unknown	uncharacterized protein LOC101245722 [Solanum lycopersicum]
Solyc06g068470.3	416	328	333	221	307	220	7.58039	6.66814	7.04153	5.11024	4.7988	4.13815	1.55835e-05	-0.570202	down	--	--	Molecular Function: phosphatidyl-N-methylethanolamine N-methyltransferase activity (GO:0000773);; Molecular Function: phosphatidylethanolamine N-methyltransferase activity (GO:0004608);; Cellular Component: endoplasmic reticulum membrane (GO:0005789);; Biological Process: phosphatidylcholine biosynthetic process (GO:0006656);; Cellular Component: integral component of membrane (GO:0016021);; Biol…	K00550|1.6e-96|sly:101257780|K00550 phosphatidyl-N-methylethanolamine N-methyltransferase [EC:2.1.1.71] | (RefSeq) phosphatidyl-N-methylethanolamine N-methyltransferase	Glycerophospholipid metabolism (ko00564)	--	--	Phospholipid methyltransferase	Phosphatidyl-N-methylethanolamine N-methyltransferase OS=Arabidopsis thaliana OX=3702 GN=PLMT PE=2 SV=1	I	Lipid transport and metabolism	phosphatidyl-N-methylethanolamine N-methyltransferase [Solanum lycopersicum]
Solyc03g118920.3	5245	4638	4693	5142	7616	6274	22.6512	22.3412	23.5775	28.1853	28.2203	27.9643	1.16493e-26	0.333665	up	[J]	Translation, ribosomal structure and biogenesis	Molecular Function: RNA binding (GO:0003723);; Molecular Function: helicase activity (GO:0004386);; Molecular Function: ATP binding (GO:0005524);;	K14442|0.0e+00|sly:101263393|K14442 ATP-dependent RNA helicase DHX36 [EC:3.6.4.13] | (RefSeq) DExH-box ATP-dependent RNA helicase DExH3	RNA degradation (ko03018)	[A]	RNA processing and modification	Helicase associated domain (HA2)	DExH-box ATP-dependent RNA helicase DExH3 OS=Arabidopsis thaliana OX=3702 GN=At1g48650 PE=3 SV=1	A	RNA processing and modification	DExH-box ATP-dependent RNA helicase DExH3 [Solanum lycopersicum]
Solyc01g102290.3	13368	12188	12266	8364	11688	9634	428.025	435.294	456.897	339.861	321.05	318.334	8.60717e-42	-0.39731	down	[S]	Function unknown	Cellular Component: integral component of membrane (GO:0016021);;	--	--	[R]	General function prediction only	Proteolipid membrane potential modulator	Hydrophobic protein LTI6A OS=Oryza sativa subsp. japonica OX=39947 GN=LTI6A PE=2 SV=1	S	Function unknown	protein RARE-COLD-INDUCIBLE 2B-like [Solanum lycopersicum]
Solyc04g071970.4	491	469	424	204	403	294	6.74979	7.19716	6.78311	3.5603	4.75291	4.16391	1.63846e-08	-0.687857	down	--	--	--	--	--	--	--	--	--	--	--	uncharacterized protein LOC101254895 isoform X1 [Solanum lycopersicum]
Solyc09g005080.1	3045	2863	2498	1695	2709	2157	16.9588	17.787	16.1883	11.9835	12.9429	12.3993	3.34298e-17	-0.412338	down	--	--	Cellular Component: integral component of membrane (GO:0016021);;	K13466|1.3e-11|vvi:104882119|K13466 EIX receptor 1/2 | (RefSeq) receptor-like protein 12	Plant-pathogen interaction (ko04626)	[R]	General function prediction only	Leucine rich repeat	Receptor like protein 24 OS=Arabidopsis thaliana OX=3702 GN=RLP24 PE=3 SV=1	S	Function unknown	verticillium wilt disease resistance protein [Solanum lycopersicum]
Solyc09g009080.4	725	565	605	603	965	840	2.39497	2.08118	2.32421	2.52777	2.73473	2.86519	0.00130602	0.292315	up	[L]	Replication, recombination and repair	Molecular Function: catalytic activity (GO:0003824);; Biological Process: base-excision repair (GO:0006284);; Molecular Function: 4 iron, 4 sulfur cluster binding (GO:0051539);;	K10773|4.1e-15|cme:CYME_CMD139C|K10773 endonuclease III [EC:4.2.99.18] | (RefSeq) similar to endonuclease III	Base excision repair (ko03410)	--	--	RRM in Demeter	DNA glycosylase/AP lyase ROS1 OS=Arabidopsis thaliana OX=3702 GN=ROS1 PE=1 SV=2	L	Replication, recombination and repair	protein ROS1 [Solanum lycopersicum]
Solyc02g005200.4	6820	6217	5845	6678	10211	8595	91.8793	93.4288	91.6007	114.178	118.031	119.507	2.77914e-42	0.380022	up	--	--	Molecular Function: RNA binding (GO:0003723);;	--	--	--	--	RNA-binding protein Tab2/Atab2	Protein TAB2 homolog, chloroplastic OS=Arabidopsis thaliana OX=3702 GN=ATAB2 PE=2 SV=1	S	Function unknown	photosystem I-related protein TAB2 [Solanum lycopersicum]
Solyc08g081930.3	1734	1586	1430	1542	2324	2047	19.3014	19.6951	18.522	21.783	22.1961	23.5152	1.61904e-06	0.265481	up	[G]	Carbohydrate transport and metabolism	Biological Process: carbohydrate metabolic process (GO:0005975);; Molecular Function: carbohydrate binding (GO:0030246);; Molecular Function: glucose-6-phosphate 1-epimerase activity (GO:0047938);;	K01792|2.0e-177|sly:101265664|K01792 glucose-6-phosphate 1-epimerase [EC:5.1.3.15] | (RefSeq) putative glucose-6-phosphate 1-epimerase	Glycolysis / Gluconeogenesis (ko00010)	[G]	Carbohydrate transport and metabolism	Aldose 1-epimerase	Putative glucose-6-phosphate 1-epimerase OS=Cenchrus ciliaris OX=35872 PE=2 SV=1	G	Carbohydrate transport and metabolism	putative glucose-6-phosphate 1-epimerase [Solanum lycopersicum]
Solyc07g065650.2	5974	5123	4966	3719	5376	4494	115.893	110.845	112.08	91.5579	89.4666	89.9795	1.53022e-18	-0.288926	down	--	--	Cellular Component: integral component of membrane (GO:0016021);; Molecular Function: cellulose synthase (UDP-forming) activity (GO:0016760);; Biological Process: cellulose biosynthetic process (GO:0030244);; Biological Process: cell wall organization (GO:0071555);;	K20347|2.9e-98|cann:107863698|K20347 p24 family protein beta-1 | (RefSeq) transmembrane emp24 domain-containing protein p24beta2-like	--	[U]	Intracellular trafficking, secretion, and vesicular transport	emp24/gp25L/p24 family/GOLD	Transmembrane emp24 domain-containing protein p24beta2 OS=Arabidopsis thaliana OX=3702 GN=At3g07680 PE=1 SV=1	U	Intracellular trafficking, secretion, and vesicular transport	hypothetical protein EJD97_008135 [Solanum chilense]
Solyc01g095630.3	3442	3229	3018	1481	2303	1940	43.3934	45.4074	44.255	23.6919	24.9105	25.2351	1.10828e-75	-0.81321	down	--	--	Molecular Function: transcription regulatory region sequence-specific DNA binding (GO:0000976);; Molecular Function: DNA-binding transcription factor activity (GO:0003700);; Cellular Component: nucleus (GO:0005634);; Molecular Function: sequence-specific DNA binding (GO:0043565);;	K13459|1.8e-17|bvg:104889681|K13459 disease resistance protein RPS2 | (RefSeq) disease resistance protein At4g27190	Plant-pathogen interaction (ko04626)	--	--	WRKY DNA -binding domain	Probable WRKY transcription factor 41 OS=Arabidopsis thaliana OX=3702 GN=WRKY41 PE=1 SV=2	K	Transcription	WRKY transcription factor 41 [Solanum lycopersicum]
Solyc08g022110.2	2374	2118	1994	2337	3348	2930	75.2434	74.8742	73.5316	93.9993	91.0453	95.8487	2.92446e-16	0.36207	up	--	--	Molecular Function: DNA-binding transcription factor activity (GO:0003700);;	--	--	--	--	--	Light-inducible protein CPRF2 OS=Petroselinum crispum OX=4043 GN=CPRF2 PE=2 SV=2	K	Transcription	hypothetical protein EJD97_015596 [Solanum chilense]
Solyc02g092300.1	346	324	305	207	287	243	13.1462	13.7409	13.4788	9.98986	9.35438	9.49828	0.000493539	-0.45119	down	[J]	Translation, ribosomal structure and biogenesis	Molecular Function: structural constituent of ribosome (GO:0003735);; Cellular Component: ribosome (GO:0005840);; Biological Process: translation (GO:0006412);;	K02935|3.5e-75|sly:101263560|K02935 large subunit ribosomal protein L7/L12 | (RefSeq) uncharacterized protein LOC101263560	Ribosome (ko03010)	[J]	Translation, ribosomal structure and biogenesis	Ribosomal protein L7/L12 C-terminal domain	50S ribosomal protein L12, chloroplastic OS=Pyropia yezoensis OX=2788 GN=rpl12 PE=3 SV=1	J	Translation, ribosomal structure and biogenesis	uncharacterized protein LOC101263560 [Solanum lycopersicum]
Solyc02g093350.3	263	231	212	115	233	158	9.39766	9.17873	8.78385	5.19088	7.12596	5.82069	0.000991036	-0.548752	down	--	--	--	--	--	--	--	--	--	--	--	uncharacterized protein LOC101263174 [Solanum lycopersicum]
Solyc02g071380.2	2358	2115	1973	4187	6081	5390	31.9443	31.9539	31.0914	71.996	70.6906	75.3687	4.78615e-217	1.23226	up	[Q]	Secondary metabolites biosynthesis, transport and catabolism	Molecular Function: oxidoreductase activity (GO:0016491);; Molecular Function: metal ion binding (GO:0046872);;	K05658|7.6e-107|cpep:111781709|K05658 ATP-binding cassette, subfamily B (MDR/TAP), member 1 [EC:7.6.2.2] | (RefSeq) uncharacterized protein LOC111781709	ABC transporters (ko02010)	[QR]	Secondary metabolites biosynthesis, transport and catabolism;; General function prediction only	2OG-Fe(II) oxygenase superfamily	Protein SRG1 OS=Arabidopsis thaliana OX=3702 GN=SRG1 PE=2 SV=1	Q	Secondary metabolites biosynthesis, transport and catabolism	protein SRG1 [Solanum lycopersicum]
Solyc04g074830.1	667	605	667	435	660	533	12.4904	12.6272	14.5228	10.3303	10.6033	10.2941	0.0014589	-0.307735	down	--	--	Molecular Function: phospholipid binding (GO:0005543);;	K20043|4.4e-40|mtr:MTR_3g086670|K20043 clathrin coat assembly protein AP180 | (RefSeq) clathrin assembly protein	--	[TU]	Signal transduction mechanisms;; Intracellular trafficking, secretion, and vesicular transport	ANTH domain	Putative clathrin assembly protein At5g10410 OS=Arabidopsis thaliana OX=3702 GN=At5g10410 PE=2 SV=2	--	--	putative clathrin assembly protein At4g40080 [Solanum lycopersicum]
Solyc02g083880.3	60	44	45	53	127	138	2.41633	1.99796	2.11184	2.70861	4.40849	5.76295	0.000682216	1.02117	up	--	--	--	K03860|1.0e-08|nnu:104608881|K03860 phosphatidylinositol N-acetylglucosaminyltransferase subunit Q | (RefSeq) N-acetylglucosaminyl-phosphatidylinositol biosynthetic protein gpi1-like	Glycosylphosphatidylinositol (GPI)-anchor biosynthesis (ko00563)	--	--	Gibberellin regulated protein	Snakin-2 OS=Solanum tuberosum OX=4113 GN=SN2 PE=1 SV=1	S	Function unknown	gibberellin-regulated protein 11 [Solanum lycopersicum]
Solyc02g084970.4	243	148	204	121	155	148	4.34407	2.95314	4.23465	2.74015	2.36721	2.72745	0.0069838	-0.525713	down	--	--	Cellular Component: integral component of membrane (GO:0016021);;	K07252|4.3e-124|sot:102589941|K07252 dolichyldiphosphatase [EC:3.6.1.43] | (RefSeq) lipid phosphate phosphatase epsilon 2, chloroplastic-like	N-Glycan biosynthesis (ko00510)	[I]	Lipid transport and metabolism	PAP2 superfamily	Lipid phosphate phosphatase epsilon 2, chloroplastic OS=Arabidopsis thaliana OX=3702 GN=LPPE2 PE=1 SV=1	I	Lipid transport and metabolism	lipid phosphate phosphatase epsilon 2, chloroplastic-like [Solanum lycopersicum]
Solyc02g080540.1	117	56	77	44	44	47	1.96314	1.03506	1.49559	0.923242	0.630834	0.804288	0.00455047	-0.9022	down	[C]	Energy production and conversion	Biological Process: ATP synthesis coupled proton transport (GO:0015986);; Cellular Component: proton-transporting ATP synthase complex, catalytic core F(1) (GO:0045261);; Molecular Function: proton-transporting ATP synthase activity, rotational mechanism (GO:0046933);;	K02115|5.6e-193|sly:101253342|K02115 F-type H+-transporting ATPase subunit gamma | (RefSeq) ATP synthase gamma chain, chloroplastic	Oxidative phosphorylation (ko00190);; Photosynthesis (ko00195)	[C]	Energy production and conversion	ATP synthase	ATP synthase gamma chain, chloroplastic OS=Nicotiana tabacum OX=4097 GN=ATPC PE=1 SV=1	C	Energy production and conversion	ATP synthase gamma chain, chloroplastic [Solanum lycopersicum]
Solyc01g106600.2	18	14	16	48	79	74	0.450545	0.3911	0.465237	1.52413	1.696	1.91376	4.42465e-08	2.00977	up	[S]	Function unknown	Cellular Component: extracellular region (GO:0005576);;	K13449|5.7e-94|sly:101257309|K13449 pathogenesis-related protein 1 | (RefSeq) pathogenesis-related leaf protein 4-like	MAPK signaling pathway - plant (ko04016);; Plant hormone signal transduction (ko04075);; Plant-pathogen interaction (ko04626)	[S]	Function unknown	Cysteine-rich secretory protein family	Pathogenesis-related leaf protein 4 OS=Solanum lycopersicum OX=4081 PE=2 SV=1	S	Function unknown	pathogenesis-related leaf protein 4-like [Solanum lycopersicum]
Solyc06g053980.3	321	217	215	279	577	409	4.94447	3.72487	3.85543	5.45459	7.64198	6.51079	5.45307e-06	0.681458	up	--	--	Biological Process: chlorophyll catabolic process (GO:0015996);; Molecular Function: chlorophyllase activity (GO:0047746);;	K08099|1.8e-181|sly:101258376|K08099 chlorophyllase [EC:3.1.1.14] | (RefSeq) chlorophyllase-2, chloroplastic	Porphyrin and chlorophyll metabolism (ko00860)	--	--	Chlorophyllase	Chlorophyllase-2 OS=Arabidopsis thaliana OX=3702 GN=CLH2 PE=1 SV=1	S	Function unknown	chlorophyllase-2, chloroplastic [Solanum lycopersicum]
Solyc06g082640.3	159	136	152	256	411	348	4.23904	4.0293	4.70594	8.65866	9.38791	9.56357	1.80379e-15	1.12599	up	[T]	Signal transduction mechanisms	Molecular Function: protein kinase activity (GO:0004672);; Molecular Function: ATP binding (GO:0005524);;	K14502|4.0e-122|sly:101266734|K14502 protein brassinosteroid insensitive 2 [EC:2.7.11.1] | (RefSeq) shaggy-related protein kinase eta-like isoform X1	Plant hormone signal transduction (ko04075)	[G]	Carbohydrate transport and metabolism	Protein kinase domain	Shaggy-related protein kinase eta OS=Arabidopsis thaliana OX=3702 GN=ASK7 PE=1 SV=2	T	Signal transduction mechanisms	shaggy-related protein kinase eta-like isoform X1 [Solanum lycopersicum]
Solyc07g009490.3	4803	4149	3980	4567	6561	5397	50.1847	48.3593	48.3753	60.5679	58.8192	58.2014	3.24697e-20	0.30649	up	[M]	Cell wall/membrane/envelope biogenesis	Molecular Function: catalytic activity (GO:0003824);; Biological Process: biosynthetic process (GO:0009058);;	K00967|8.7e-251|sly:101248311|K00967 ethanolamine-phosphate cytidylyltransferase [EC:2.7.7.14] | (RefSeq) ethanolamine-phosphate cytidylyltransferase	Phosphonate and phosphinate metabolism (ko00440);; Glycerophospholipid metabolism (ko00564)	[I]	Lipid transport and metabolism	Cytidylyltransferase-like	Ethanolamine-phosphate cytidylyltransferase OS=Arabidopsis thaliana OX=3702 GN=PECT1 PE=1 SV=1	I	Lipid transport and metabolism	ethanolamine-phosphate cytidylyltransferase [Solanum lycopersicum]
Solyc12g096150.2	5127	4280	4162	3001	4332	3696	89.9269	83.7392	84.9226	66.8099	65.1849	66.9011	6.14296e-20	-0.34555	down	--	--	Molecular Function: structural constituent of ribosome (GO:0003735);; Cellular Component: ribosome (GO:0005840);; Biological Process: translation (GO:0006412);;	K02873|2.5e-110|sly:101262297|K02873 large subunit ribosomal protein L13e | (RefSeq) 60S ribosomal protein L13-1	Ribosome (ko03010)	[J]	Translation, ribosomal structure and biogenesis	Ribosomal protein L13e	60S ribosomal protein L13-1 OS=Arabidopsis thaliana OX=3702 GN=RPL13B PE=1 SV=1	J	Translation, ribosomal structure and biogenesis	60S ribosomal protein L13-1 [Solanum lycopersicum]
Solyc02g036270.4	343	300	290	386	537	347	2.82051	2.7496	2.76628	4.027	3.78504	2.94435	0.00285676	0.39875	up	[R]	General function prediction only	Molecular Function: ADP binding (GO:0043531);;	K13459|6.6e-116|vvi:100246175|K13459 disease resistance protein RPS2 | (RefSeq) probable disease resistance protein At4g27220	Plant-pathogen interaction (ko04626)	[T]	Signal transduction mechanisms	NB-ARC domain	Disease resistance protein SUMM2 OS=Arabidopsis thaliana OX=3702 GN=SUMM2 PE=1 SV=1	T	Signal transduction mechanisms	disease resistance protein SUMM2 isoform X3 [Solanum lycopersicum]
Solyc03g007740.3	14630	13089	12237	14231	21354	17253	230.143	229.681	223.952	284.126	288.205	280.115	1.33509e-63	0.352386	up	--	--	Cellular Component: endoplasmic reticulum membrane (GO:0005789);; Cellular Component: integral component of membrane (GO:0016021);;	K20721|4.3e-72|cam:101506955|K20721 reticulon-1 | (RefSeq) reticulon-like protein B1	--	[U]	Intracellular trafficking, secretion, and vesicular transport	Reticulon	Reticulon-like protein B5 OS=Arabidopsis thaliana OX=3702 GN=RTNLB5 PE=1 SV=1	U	Intracellular trafficking, secretion, and vesicular transport	reticulon-like protein B2 [Solanum lycopersicum]
Solyc02g071820.4	317	286	309	172	296	204	1.90502	1.91481	2.1642	1.31376	1.52774	1.26659	0.000413386	-0.503836	down	--		Molecular Function: protein kinase activity (GO:0004672);; Molecular Function: ATP binding (GO:0005524);; Cellular Component: integral component of membrane (GO:0016021);;	K13416|6.9e-65|ccaj:109804868|K13416 brassinosteroid insensitive 1-associated receptor kinase 1 [EC:2.7.10.1 2.7.11.1] | (RefSeq) BRASSINOSTEROID INSENSITIVE 1-associated receptor kinase 1-like isoform X1	MAPK signaling pathway - plant (ko04016);; Plant hormone signal transduction (ko04075);; Plant-pathogen interaction (ko04626)	--	--	Protein tyrosine and serine/threonine kinase	Probable LRR receptor-like serine/threonine-protein kinase At1g07650 OS=Arabidopsis thaliana OX=3702 GN=At1g07650 PE=1 SV=1	T	Signal transduction mechanisms	LOW QUALITY PROTEIN: uncharacterized protein LOC101253557 [Solanum lycopersicum]
Solyc09g008940.4	649	625	590	419	584	495	8.05745	8.65662	8.51813	6.59263	6.21635	6.34359	9.50566e-05	-0.363881	down	--	--	Molecular Function: AT DNA binding (GO:0003680);; Cellular Component: nucleus (GO:0005634);;	--	--	--	--	Plants and Prokaryotes Conserved (PCC) domain	AT-hook motif nuclear-localized protein 1 OS=Arabidopsis thaliana OX=3702 GN=AHL1 PE=1 SV=1	K	Transcription	AT-hook motif nuclear-localized protein 7 isoform X1 [Solanum lycopersicum]
Solyc12g096830.2	2081	1873	1837	1228	1851	1510	25.3765	25.4789	26.061	19.0008	19.3628	19.0035	4.71001e-14	-0.387688	down	[G]	Carbohydrate transport and metabolism	Molecular Function: UDP-glycosyltransferase activity (GO:0008194);;	K13691|2.5e-131|oeu:111396662|K13691 pathogen-inducible salicylic acid glucosyltransferase [EC:2.4.1.-] | (RefSeq) UDP-glycosyltransferase 74F2-like	--	[GC]	Carbohydrate transport and metabolism;; Energy production and conversion	UDP-glucoronosyl and UDP-glucosyl transferase	UDP-glycosyltransferase 74E2 OS=Arabidopsis thaliana OX=3702 GN=UGT74E2 PE=1 SV=1	--	--	UDP-glycosyltransferase 74E2 [Solanum lycopersicum]
Solyc06g068560.3	739	651	680	461	667	612	5.89551	5.79946	6.31367	4.66899	4.5647	5.0431	0.000990978	-0.300424	down	[G]	Carbohydrate transport and metabolism	Cellular Component: integral component of membrane (GO:0016021);;	--	--	--	--	BT1 family	Probable folate-biopterin transporter 3 OS=Arabidopsis thaliana OX=3702 GN=At1g79710 PE=2 SV=1	S	Function unknown	probable folate-biopterin transporter 3 [Solanum lycopersicum]
NewGene_2624	3433	3461	2887	1560	2220	1890	60.1583	68.148	59.0728	34.7877	33.5476	34.176	1.56791e-57	-0.834846	down	--	--	Cellular Component: cytosol (GO:0005829);; Biological Process: response to water deprivation (GO:0009414);; Biological Process: cold acclimation (GO:0009631);; Biological Process: response to abscisic acid (GO:0009737);;	--	--	--	--	Dehydrin	Probable dehydrin LEA OS=Arabidopsis thaliana OX=3702 GN=LEA PE=2 SV=1	--	--	embryogenic cell protein 40 [Solanum lycopersicum]
Solyc07g025250.3	253	212	240	278	444	342	2.91795	2.73586	3.22343	4.07549	4.40851	4.08096	4.24885e-05	0.536657	up	--	--	Molecular Function: molecular_function (GO:0003674);; Molecular Function: nucleic acid binding (GO:0003676);; Molecular Function: RNA binding (GO:0003723);; Molecular Function: catalytic activity (GO:0003824);; Molecular Function: nuclease activity (GO:0004518);; Molecular Function: endonuclease activity (GO:0004519);; Molecular Function: binding (GO:0005488);; Cellular Component: cellular_compon…	--	--	[R]	General function prediction only	PPR repeat family	Pentatricopeptide repeat-containing protein At5g15010, mitochondrial OS=Arabidopsis thaliana OX=3702 GN=At5g15010 PE=2 SV=2	S	Function unknown	pentatricopeptide repeat-containing protein At5g15010, mitochondrial [Solanum lycopersicum]
Solyc05g009300.1	450	460	468	314	414	310	17.7104	20.2097	21.4494	15.6899	13.9827	12.615	0.000178595	-0.457435	down	--	--	Cellular Component: integral component of membrane (GO:0016021);;	--	--	--	--	--	--	--	--	uncharacterized protein LOC101253483 [Solanum lycopersicum]
Solyc04g078500.1	332	301	329	436	664	556	9.06595	9.17294	10.4698	15.1386	15.5716	15.6891	5.12165e-12	0.728619	up	--	--	Biological Process: biological_process (GO:0008150);; Biological Process: regulation of biological process (GO:0050789);; Biological Process: regulation of cellular process (GO:0050794);; Biological Process: regulation of cell cycle (GO:0051726);; Biological Process: biological regulation (GO:0065007);;	--	--	--	--	Cyclin, N-terminal domain	Cyclin-J18 OS=Arabidopsis thaliana OX=3702 GN=CYCJ18 PE=2 SV=2	D	Cell cycle control, cell division, chromosome partitioning	cyclin-J18 [Solanum lycopersicum]
Solyc07g066080.3	3298	3000	2918	2044	2940	2669	87.6047	88.887	90.1894	68.9121	67.0128	73.1645	1.50777e-12	-0.317009	down	--	--	Molecular Function: RNA binding (GO:0003723);; Molecular Function: ATP binding (GO:0005524);; Molecular Function: transferase activity (GO:0016740);;	K06689|1.4e-83|sly:101264951|K06689 ubiquitin-conjugating enzyme E2 D [EC:2.3.2.23] | (RefSeq) ubiquitin-conjugating enzyme E2 28	Ubiquitin mediated proteolysis (ko04120);; Protein processing in endoplasmic reticulum (ko04141)	[O]	Posttranslational modification, protein turnover, chaperones	Ubiquitin-conjugating enzyme	Ubiquitin-conjugating enzyme E2 28 OS=Arabidopsis thaliana OX=3702 GN=UBC28 PE=1 SV=1	O	Posttranslational modification, protein turnover, chaperones	ubiquitin-conjugating enzyme E2 28 [Solanum lycopersicum]
NewGene_1817	561	535	441	676	1022	835	2.98471	3.27709	2.66569	4.78164	5.17053	4.94939	4.1497e-15	0.670134	up	--	--	--	--	--	--	--	--	--	--	--	uncharacterized protein LOC109120888 [Solanum lycopersicum]
Solyc04g007170.3	475	428	364	262	359	376	5.04982	5.07167	4.50614	3.53384	3.27064	4.12232	0.00205515	-0.387878	down	--	--	Molecular Function: DNA binding (GO:0003677);; Molecular Function: DNA-binding transcription factor activity (GO:0003700);; Cellular Component: nucleus (GO:0005634);;	K13434|1.9e-17|fve:101291611|K13434 pathogenesis-related genes transcriptional activator PTI6 | (RefSeq) pathogenesis-related genes transcriptional activator PTI6-like	Plant-pathogen interaction (ko04626)	--	--	AP2 domain	Ethylene-responsive transcription factor ERF119 OS=Arabidopsis thaliana OX=3702 GN=ERF119 PE=1 SV=1	K	Transcription	ethylene-responsive transcription factor ERF119 [Solanum lycopersicum]
Solyc12g044240.3	1944	1753	1606	2338	3194	2842	41.9837	42.2365	40.3514	64.0809	59.1718	63.3516	1.28021e-36	0.615381	up	--	--	Molecular Function: motor activity (GO:0003774);; Cellular Component: cytoplasm (GO:0005737);; Cellular Component: microtubule (GO:0005874);; Biological Process: microtubule-based process (GO:0007017);; Cellular Component: dynein complex (GO:0030286);;	K10418|3.2e-49|sly:101244463|K10418 dynein light chain LC8-type | (RefSeq) dynein light chain LC6, flagellar outer arm	--	[Z]	Cytoskeleton	Dynein light chain type 1	--	Z	Cytoskeleton	dynein light chain LC6, flagellar outer arm [Solanum lycopersicum]
Solyc02g090120.1	1476	1525	1345	808	1018	977	107.677	124.111	114.175	74.8454	63.707	73.5892	2.66046e-19	-0.674665	down	--	--	--	--	--	--	--	--	--	--	--	hypothetical protein EJD97_012012 [Solanum chilense]
Solyc07g039320.2	1788	1558	1478	2193	3157	2566	58.8277	57.1744	56.5467	91.5797	89.1078	87.1191	6.57854e-45	0.666968	up	--	--	Cellular Component: nucleus (GO:0005634);;	K10752|3.4e-80|sly:101243728|K10752 histone-binding protein RBBP4 | (RefSeq) WD-40 repeat-containing protein MSI4	--	[B]	Chromatin structure and dynamics	Histone-binding protein RBBP4 or subunit C of CAF1 complex	WD-40 repeat-containing protein MSI4 OS=Arabidopsis thaliana OX=3702 GN=MSI4 PE=1 SV=3	B	Chromatin structure and dynamics	WD-40 repeat-containing protein MSI4 [Solanum lycopersicum]
Solyc10g052880.1	7327	6766	6808	2854	4139	3538	97.1299	100.049	104.995	48.0095	47.078	48.4031	2.38462e-196	-1.0401	down	--	--	Molecular Function: nucleotide binding (GO:0000166);; Molecular Function: molecular_function (GO:0003674);; Molecular Function: binding (GO:0005488);; Molecular Function: protein binding (GO:0005515);; Cellular Component: cellular_component (GO:0005575);; Cellular Component: intracellular (GO:0005622);; Cellular Component: obsolete cell (GO:0005623);; Cellular Component: cytoplasm (GO:0005737);; …	K13466|8.5e-13|nta:107774822|K13466 EIX receptor 1/2 | (RefSeq) leucine-rich repeat receptor protein kinase MSP1-like	Plant-pathogen interaction (ko04626)	[R]	General function prediction only	Leucine rich repeat	Polygalacturonase inhibitor 2 OS=Arabidopsis thaliana OX=3702 GN=PGIP2 PE=2 SV=2	S	Function unknown	receptor-like protein 33 [Solanum lycopersicum]
Solyc12g010410.3	2527	2354	2315	1390	2130	1665	48.771	50.6629	51.97	34.0432	35.2696	33.1609	1.6669e-26	-0.527345	down	--	--	Molecular Function: DNA binding (GO:0003677);; Cellular Component: nucleus (GO:0005634);; Biological Process: regulation of transcription, DNA-templated (GO:0006355);;	--	--	[K]	Transcription	Homeobox KN domain	Homeobox protein knotted-1-like LET12 OS=Solanum lycopersicum OX=4081 GN=LET12 PE=2 SV=1	K	Transcription	homeobox protein knotted-1-like LET12 isoform X2 [Solanum lycopersicum]
Solyc10g085240.1	325	265	262	324	462	393	4.36829	3.96315	4.09775	5.51991	5.32204	5.45306	0.000437646	0.422749	up	--	--	Molecular Function: UDP-glycosyltransferase activity (GO:0008194);;	K13493|2.6e-91|brp:103846928|K13493 cytokinin-N-glucosyltransferase [EC:2.4.1.-] | (RefSeq) UDP-glycosyltransferase 76C2	Zeatin biosynthesis (ko00908)	[GC]	Carbohydrate transport and metabolism;; Energy production and conversion	UDP-glucoronosyl and UDP-glucosyl transferase	UDP-glycosyltransferase 76E1 OS=Solanum lycopersicum OX=4081 GN=UGT76E1 PE=1 SV=1	--	--	UDP-glycosyltransferase 76E1-like [Solanum pennellii]
Solyc05g005940.3	99	77	62	131	234	230	0.610948	0.531506	0.446735	1.03084	1.24345	1.46838	9.36814e-10	1.2673	up	--	--	Biological Process: oligopeptide transport (GO:0006857);; Cellular Component: integral component of membrane (GO:0016021);; Molecular Function: transmembrane transporter activity (GO:0022857);;	K14638|0.0e+00|sly:101261026|K14638 solute carrier family 15 (peptide/histidine transporter), member 3/4 | (RefSeq) protein NRT1/ PTR FAMILY 1.2-like	--	[E]	Amino acid transport and metabolism	POT family	Protein NRT1/ PTR FAMILY 1.2 OS=Arabidopsis thaliana OX=3702 GN=NPF1.2 PE=1 SV=1	E	Amino acid transport and metabolism	protein NRT1/ PTR FAMILY 1.2-like [Solanum lycopersicum]
Solyc08g082110.4	227	215	231	56	89	65	2.95321	3.12026	3.50697	0.927804	0.997028	0.870894	8.81861e-21	-1.73881	down	--	--	Molecular Function: DNA-binding transcription factor activity (GO:0003700);; Cellular Component: nucleus (GO:0005634);; Cellular Component: integral component of membrane (GO:0016021);; Molecular Function: sequence-specific DNA binding (GO:0043565);;	K13459|3.5e-17|cqi:110711488|K13459 disease resistance protein RPS2 | (RefSeq) disease resistance protein At4g27190-like isoform X1	Plant-pathogen interaction (ko04626)	--	--	WRKY DNA -binding domain	Probable WRKY transcription factor 53 OS=Arabidopsis thaliana OX=3702 GN=WRKY53 PE=1 SV=1	K	Transcription	probable WRKY transcription factor 53 [Solanum lycopersicum]
Solyc05g010100.4	3518	3221	3095	3573	5164	4466	15.4744	15.8049	15.8401	19.9479	19.4929	20.2771	2.47846e-25	0.3758	up	--	--	Biological Process: tRNA wobble adenosine to inosine editing (GO:0002100);; Molecular Function: tRNA-specific adenosine deaminase activity (GO:0008251);;	K11991|1.2e-193|spen:107020483|K11991 tRNA(adenine34) deaminase [EC:3.5.4.33] | (RefSeq) tRNA(adenine(34)) deaminase, chloroplastic	--	--	--	--	tRNA(adenine(34)) deaminase, chloroplastic OS=Arabidopsis thaliana OX=3702 GN=TADA PE=1 SV=1	F	Nucleotide transport and metabolism	hypothetical protein EJD97_018220 [Solanum chilense]
Solyc04g072000.4	341	265	222	158	235	198	6.02298	5.21504	4.55846	3.5499	3.56128	3.61021	0.000564743	-0.529386	down	[R]	General function prediction only	Molecular Function: chitinase activity (GO:0004568);; Biological Process: carbohydrate metabolic process (GO:0005975);; Biological Process: chitin catabolic process (GO:0006032);; Molecular Function: chitin binding (GO:0008061);; Biological Process: cell wall macromolecule catabolic process (GO:0016998);;	K01183|7.9e-168|sly:101256086|K01183 chitinase [EC:3.2.1.14] | (RefSeq) endochitinase EP3	Amino sugar and nucleotide sugar metabolism (ko00520)	[R]	General function prediction only	Chitinase class I	Endochitinase EP3 OS=Arabidopsis thaliana OX=3702 GN=EP3 PE=1 SV=1	S	Function unknown	endochitinase EP3 [Solanum lycopersicum]
Solyc02g086700.4	191	176	210	44	55	56	2.81755	2.8966	3.60499	0.824493	0.694618	0.853452	6.93054e-20	-1.94504	down	--	--	Molecular Function: hydrolase activity, hydrolyzing O-glycosyl compounds (GO:0004553);; Biological Process: carbohydrate metabolic process (GO:0005975);; Cellular Component: integral component of membrane (GO:0016021);;	K19891|1.4e-55|csat:104789925|K19891 glucan endo-1,3-beta-glucosidase 1/2/3 [EC:3.2.1.39] | (RefSeq) glucan endo-1,3-beta-glucosidase 3-like	Starch and sucrose metabolism (ko00500)	--	--	Glycosyl hydrolases family 17	Glucan endo-1,3-beta-glucosidase, acidic isoform GI9 OS=Nicotiana tabacum OX=4097 GN=PR2 PE=1 SV=1	G	Carbohydrate transport and metabolism	glucan endo-1,3-beta-glucosidase, acidic-like [Solanum lycopersicum]
Solyc07g006220.2	3474	3191	3015	2100	2953	2405	51.774	53.0544	52.2753	39.7283	37.7593	36.9875	8.25765e-24	-0.423884	down	[M]	Cell wall/membrane/envelope biogenesis	Cellular Component: integral component of membrane (GO:0016021);;	K08679|2.5e-250|sly:101257677|K08679 UDP-glucuronate 4-epimerase [EC:5.1.3.6] | (RefSeq) UDP-glucuronate 4-epimerase 1	Amino sugar and nucleotide sugar metabolism (ko00520)	[M]	Cell wall/membrane/envelope biogenesis	GDP-mannose 4,6 dehydratase	UDP-glucuronate 4-epimerase 1 OS=Arabidopsis thaliana OX=3702 GN=GAE1 PE=1 SV=1	M	Cell wall/membrane/envelope biogenesis	UDP-glucuronate 4-epimerase 1 [Solanum lycopersicum]
Solyc08g066440.3	1643	1563	1465	1069	1550	1358	20.2442	21.4776	20.9999	16.7183	16.3798	17.2609	1.76163e-06	-0.282172	down	[I]	Lipid transport and metabolism	--	K01054|3.3e-159|cpap:110809085|K01054 acylglycerol lipase [EC:3.1.1.23] | (RefSeq) uncharacterized protein LOC110809085	Glycerolipid metabolism (ko00561)	[I]	Lipid transport and metabolism	Serine aminopeptidase, S33	--	I	Lipid transport and metabolism	uncharacterized protein LOC101250324 [Solanum lycopersicum]
Solyc02g081250.3	344	305	352	367	527	411	0.913584	0.90188	1.08659	1.23479	1.20067	1.12492	0.00671373	0.33035	up	[DZ]	Cell cycle control, cell division, chromosome partitioning;; Cytoskeleton	Molecular Function: metal ion binding (GO:0046872);;	K10615|4.6e-47|ppp:112282946|K10615 E3 ubiquitin-protein ligase HERC4 [EC:2.3.2.26] | (RefSeq) probable E3 ubiquitin-protein ligase HERC4 isoform X1	Ubiquitin mediated proteolysis (ko04120)	--	--	PPR repeat	PH, RCC1 and FYVE domains-containing protein 1 OS=Arabidopsis thaliana OX=3702 GN=PRAF1 PE=1 SV=1	S	Function unknown	PH, RCC1 and FYVE domains-containing protein 1 isoform X1 [Solanum lycopersicum]
Solyc09g075290.3	4569	4126	3764	2595	3814	3274	84.8381	85.458	81.2948	61.1397	60.7484	62.7255	3.85026e-28	-0.412481	down	--	--	Molecular Function: structural constituent of ribosome (GO:0003735);; Cellular Component: ribosome (GO:0005840);; Biological Process: translation (GO:0006412);;	K02883|7.5e-98|sly:101267842|K02883 large subunit ribosomal protein L18e | (RefSeq) 60S ribosomal protein L18-2	Ribosome (ko03010)	[J]	Translation, ribosomal structure and biogenesis	Ribosomal protein 60S L18 and 50S L18e	60S ribosomal protein L18-2 OS=Arabidopsis thaliana OX=3702 GN=RPL18B PE=1 SV=2	J	Translation, ribosomal structure and biogenesis	60S ribosomal protein L18-2 [Solanum lycopersicum]
Solyc07g053890.3	44	34	40	60	121	113	0.487574	0.416275	0.518405	0.845393	1.15552	1.30051	1.29453e-05	1.24818	up	[Q]	Secondary metabolites biosynthesis, transport and catabolism	Molecular Function: diacylglycerol O-acyltransferase activity (GO:0004144);; Biological Process: glycerolipid biosynthetic process (GO:0045017);;	K20098|2.7e-67|mtr:MTR_4g078460|K20098 DNA excision repair protein ERCC-6-like 2 [EC:3.6.4.-] | (RefSeq) DNA repair and recombination RAD26-like protein, putative	--	--	--	WS/DGAT C-terminal domain	O-acyltransferase WSD1 OS=Arabidopsis thaliana OX=3702 GN=WSD1 PE=2 SV=1	S	Function unknown	O-acyltransferase WSD1 [Solanum lycopersicum]
Solyc01g080840.3	2783	2488	2290	2709	4005	3233	14.86	14.8188	14.2256	18.3629	18.3474	17.8199	4.46466e-17	0.346234	up	[U]	Intracellular trafficking, secretion, and vesicular transport	Molecular Function: ATP binding (GO:0005524);; Biological Process: protein targeting (GO:0006605);; Cellular Component: membrane (GO:0016020);; Biological Process: protein import (GO:0017038);;	K03070|0.0e+00|sly:101250048|K03070 preprotein translocase subunit SecA [EC:7.4.2.8] | (RefSeq) protein translocase subunit SECA1, chloroplastic	Protein export (ko03060)	--	--	SecA DEAD-like domain	Protein translocase subunit SECA1, chloroplastic OS=Arabidopsis thaliana OX=3702 GN=SECA1 PE=1 SV=2	C	Energy production and conversion	protein translocase subunit SECA1, chloroplastic [Solanum lycopersicum]
Solyc02g082500.1	773	671	652	522	706	535	31.4622	30.4688	30.8545	26.9353	24.633	22.4499	0.00165104	-0.293836	down	[J]	Translation, ribosomal structure and biogenesis	Molecular Function: structural constituent of ribosome (GO:0003735);; Cellular Component: ribosome (GO:0005840);; Biological Process: translation (GO:0006412);;	K02867|2.3e-84|sly:101261681|K02867 large subunit ribosomal protein L11 | (RefSeq) uncharacterized protein LOC101261681	Ribosome (ko03010)	[J]	Translation, ribosomal structure and biogenesis	Ribosomal protein L11, RNA binding domain	--	J	Translation, ribosomal structure and biogenesis	uncharacterized protein LOC101261681 [Solanum lycopersicum]
Solyc12g007010.2	333	364	328	368	603	458	3.12245	3.81644	3.57841	4.39155	4.85783	4.43573	0.000359771	0.41757	up	[O]	Posttranslational modification, protein turnover, chaperones	Molecular Function: ATP binding (GO:0005524);;	K03593|8.5e-54|mis:MICPUN_107712|K03593 ATP-binding protein involved in chromosome partitioning | (RefSeq) hypothetical protein	--	[D]	Cell cycle control, cell division, chromosome partitioning	NUBPL iron-transfer P-loop NTPase	Fe-S cluster assembly factor HCF101, chloroplastic OS=Arabidopsis thaliana OX=3702 GN=HCF101 PE=1 SV=1	D	Cell cycle control, cell division, chromosome partitioning	fe-S cluster assembly factor HCF101 isoform 2 [Solanum lycopersicum]
Solyc04g078670.3	245	232	201	271	396	344	4.4601	4.70854	4.253	6.24728	6.18515	6.45731	5.39699e-05	0.527579	up	--	--	Molecular Function: DNA binding (GO:0003677);; Cellular Component: nucleus (GO:0005634);; Biological Process: regulation of transcription, DNA-templated (GO:0006355);;	--	--	--	--	No apical meristem (NAM) protein	NAC domain-containing protein 72 OS=Arabidopsis thaliana OX=3702 GN=NAC072 PE=2 SV=1	K	Transcription	NAC domain-containing protein 19-like [Solanum lycopersicum]
Solyc01g105620.4	1110	1018	993	443	665	606	14.7788	15.1192	15.3771	7.47434	7.60042	8.32515	9.67801e-33	-0.916337	down	--	--	Cellular Component: integral component of membrane (GO:0016021);;	K19041|4.0e-58|sly:101268152|K19041 E3 ubiquitin-protein ligase RNF38/44 [EC:2.3.2.27] | (RefSeq) RING-H2 finger protein ATL54-like	--	[O]	Posttranslational modification, protein turnover, chaperones	Ring finger domain	RING-H2 finger protein ATL54 OS=Arabidopsis thaliana OX=3702 GN=ATL54 PE=2 SV=2	O	Posttranslational modification, protein turnover, chaperones	RING-H2 finger protein ATL54-like [Solanum lycopersicum]
Solyc01g150150.1	105	90	90	124	198	173	2.31476	2.21692	2.32107	3.46601	3.74875	3.9373	0.000128705	0.742088	up	--	--	--	K10900|1.9e-18|spen:107008462|K10900 werner syndrome ATP-dependent helicase [EC:3.6.4.12] | (RefSeq) ATP-dependent DNA helicase Q-like SIM isoform X2	--	--	--	--	--	L	Replication, recombination and repair	ATP-dependent DNA helicase Q-like SIM isoform X3 [Solanum pennellii]
Solyc09g014900.3	1997	1850	1830	853	1304	995	21.6762	22.3974	23.1068	11.7394	12.1402	11.1452	2.52953e-54	-0.903211	down	[QV]	Secondary metabolites biosynthesis, transport and catabolism;; Defense mechanisms	Molecular Function: monooxygenase activity (GO:0004497);; Molecular Function: iron ion binding (GO:0005506);; Molecular Function: oxidoreductase activity, acting on paired donors, with incorporation or reduction of molecular oxygen (GO:0016705);; Molecular Function: heme binding (GO:0020037);;	K20617|7.6e-291|sly:100736505|K20617 cytochrome P450 family 71 subfamily A | (RefSeq) cytochrome P450 71 family protein	--	[Q]	Secondary metabolites biosynthesis, transport and catabolism	Cytochrome P450	Tryptamine 5-hydroxylase OS=Oryza sativa subsp. japonica OX=39947 GN=CYP71P1 PE=1 SV=1	Q	Secondary metabolites biosynthesis, transport and catabolism	cytochrome P450 71 family protein [Solanum lycopersicum]
Solyc04g080260.4	932	900	683	808	1276	1098	9.63209	10.375	8.20891	10.5981	11.3149	11.7077	0.0010702	0.287537	up	--	--	Molecular Function: hydrolase activity, hydrolyzing O-glycosyl compounds (GO:0004553);; Biological Process: carbohydrate metabolic process (GO:0005975);;	K19891|1.1e-65|smo:SELMODRAFT_87871|K19891 glucan endo-1,3-beta-glucosidase 1/2/3 [EC:3.2.1.39] | (RefSeq) hypothetical protein	Starch and sucrose metabolism (ko00500)	--	--	Glycosyl hydrolases family 17	Glucan endo-1,3-beta-glucosidase 7 OS=Arabidopsis thaliana OX=3702 GN=At4g34480 PE=1 SV=2	G	Carbohydrate transport and metabolism	glucan endo-1,3-beta-glucosidase 7 [Solanum lycopersicum]
Solyc03g119650.3	6104	5533	5423	5606	8311	7318	28.2923	28.6047	29.2404	32.9782	33.049	35.0045	1.68812e-16	0.264804	up	--	--	Cellular Component: ubiquitin ligase complex (GO:0000151);; Biological Process: mitotic cell cycle (GO:0000278);; Biological Process: mitotic cytokinesis (GO:0000281);; Biological Process: sister chromatid segregation (GO:0000819);; Biological Process: cytokinesis (GO:0000910);; Biological Process: cytokinesis by cell plate formation (GO:0000911);; Biological Process: blood vessel development (GO…	K17890|5.1e-14|cmax:111498110|K17890 autophagy-related protein 16-1 | (RefSeq) autophagy-related protein 16	Autophagy - other (ko04136)	[T]	Signal transduction mechanisms	DENN (AEX-3) domain	DENN domain and WD repeat-containing protein SCD1 OS=Arabidopsis thaliana OX=3702 GN=SCD1 PE=1 SV=1	T	Signal transduction mechanisms	DENN domain and WD repeat-containing protein SCD1 isoform X1 [Solanum lycopersicum]
Solyc06g050810.3	1094	957	960	367	470	400	21.76	21.25	22.2125	9.26521	8.01343	8.20031	1.7048e-56	-1.32644	down	--	--	--	K08238|6.3e-34|brp:103847104|K08238 xyloglucan 6-xylosyltransferase [EC:2.4.2.39] | (RefSeq) probable xyloglucan 6-xylosyltransferase 3	--	--	--	LURP-one-related	Protein LURP-one-related 10 OS=Arabidopsis thaliana OX=3702 GN=At3g11740 PE=2 SV=2	S	Function unknown	protein LURP-one-related 14-like [Solanum lycopersicum]
Solyc10g008040.4	167	192	166	49	73	74	1.4734	1.88605	1.7021	0.547194	0.551596	0.665909	1.50061e-12	-1.47654	down	--	--	--	--	--	--	--	--	--	S	Function unknown	seed biotin-containing protein SBP65-like [Solanum lycopersicum]
Solyc01g060180.4	2300	2035	1903	1187	1994	1648	20.5974	20.323	19.8267	13.4933	15.316	15.2315	4.62961e-14	-0.426598	down	[IQ]	Lipid transport and metabolism;; Secondary metabolites biosynthesis, transport and catabolism	Molecular Function: catalytic activity (GO:0003824);;	K01913|0.0e+00|sly:101259973|K01913 acetate/butyrate---CoA ligase [EC:6.2.1.1 6.2.1.2] | (RefSeq) acetate/butyrate--CoA ligase AAE7, peroxisomal	Glycolysis / Gluconeogenesis (ko00010);; Pyruvate metabolism (ko00620);; Glyoxylate and dicarboxylate metabolism (ko00630);; Butanoate metabolism (ko00650);; Carbon metabolism (ko01200)	[I]	Lipid transport and metabolism	AMP-binding enzyme	Acetate/butyrate--CoA ligase AAE7, peroxisomal OS=Arabidopsis thaliana OX=3702 GN=AAE7 PE=1 SV=1	I	Lipid transport and metabolism	acetate/butyrate--CoA ligase AAE7, peroxisomal [Solanum lycopersicum]
Solyc12g036267.1	312	278	316	113	156	115	5.33915	5.3199	6.30239	2.45131	2.28702	2.0216	6.20505e-17	-1.28948	down	--	--	Molecular Function: molecular_function (GO:0003674);; Molecular Function: nucleic acid binding (GO:0003676);; Molecular Function: DNA-binding transcription factor activity (GO:0003700);; Molecular Function: RNA binding (GO:0003723);; Molecular Function: mRNA binding (GO:0003729);; Molecular Function: mRNA 3'-UTR binding (GO:0003730);; Molecular Function: binding (GO:0005488);; Cellular Component:…	--	--	--	--	--	--	S	Function unknown	--
Solyc01g090360.3	7116	6214	5896	3247	4475	3935	217.935	212.289	210.078	126.218	117.592	124.361	1.52033e-110	-0.766244	down	--	--	Biological Process: lipid transport (GO:0006869);; Molecular Function: lipid binding (GO:0008289);;	--	--	--	--	Protease inhibitor/seed storage/LTP family	Non-specific lipid-transfer protein 1 OS=Actinidia chinensis var. chinensis OX=1590841 GN=NLTP1 PE=1 SV=2	O	Posttranslational modification, protein turnover, chaperones	non-specific lipid-transfer protein precursor [Solanum lycopersicum]
Solyc04g016000.3	7460	6537	6334	1141	1597	1282	107.503	105.07	106.174	20.8539	19.7365	19.0671	0	-2.38602	down	--	--	Molecular Function: DNA-binding transcription factor activity (GO:0003700);; Cellular Component: nucleus (GO:0005634);; Cellular Component: host cell nucleus (GO:0042025);; Molecular Function: sequence-specific DNA binding (GO:0043565);;	K09419|3.0e-112|sly:101266325|K09419 heat shock transcription factor, other eukaryote | (RefSeq) heat stress transcription factor B-3	--	[K]	Transcription	HSF-type DNA-binding	Heat stress transcription factor B-3 OS=Arabidopsis thaliana OX=3702 GN=HSFB3 PE=1 SV=1	K	Transcription	heat stress transcription factor B-3 [Solanum lycopersicum]
Solyc09g092240.3	3110	2896	2807	3352	5091	4275	7.0212	7.29209	7.37363	9.60439	9.86271	9.96131	2.0833e-36	0.475881	up	--	--	--	K14772|0.0e+00|sly:101248519|K14772 U3 small nucleolar RNA-associated protein 20 | (RefSeq) small subunit processome component 20 homolog	--	[V]	Defense mechanisms	Down-regulated in metastasis	--	V	Defense mechanisms	small subunit processome component 20 homolog [Solanum lycopersicum]
Solyc11g066400.1	490	404	428	530	651	609	10.5298	9.69013	10.6979	14.4783	12.0206	13.5165	0.000137769	0.400261	up	--	--	--	--	--	[R]	General function prediction only	C2H2-type zinc finger	Zinc finger protein ZAT5 OS=Arabidopsis thaliana OX=3702 GN=ZAT5 PE=2 SV=1	S	Function unknown	zinc finger protein ZAT5 [Solanum lycopersicum]
Solyc11g068690.2	502	525	515	524	813	614	4.57257	5.33496	5.45919	6.05732	6.36012	5.77501	0.00577152	0.280491	up	--	--	Biological Process: reproduction (GO:0000003);; Biological Process: microtubule cytoskeleton organization (GO:0000226);; Biological Process: microtubule bundle formation (GO:0001578);; Cellular Component: acrosomal vesicle (GO:0001669);; Cellular Component: manchette (GO:0002177);; Cellular Component: cellular_component (GO:0005575);; Cellular Component: intracellular (GO:0005622);; Cellular Comp…	--	--	[T]	Signal transduction mechanisms	Leucine Rich repeats (2 copies)	--	T	Signal transduction mechanisms	dynein regulatory complex subunit 3 [Solanum lycopersicum]
Solyc02g084850.3	562	475	489	40	41	43	11.5748	10.9102	11.7119	1.04392	0.723602	0.902956	8.86492e-100	-3.66287	down	--	--	Biological Process: response to water (GO:0009415);;	--	--	--	--	Dehydrin	Abscisic acid and environmental stress-inducible protein TAS14 OS=Solanum lycopersicum OX=4081 GN=TAS14 PE=2 SV=1	S	Function unknown	abscisic acid and environmental stress-inducible protein TAS14 [Solanum lycopersicum]
Solyc02g077950.3	226	162	173	103	179	129	3.76446	3.01018	3.3446	2.1723	2.56521	2.20791	0.00614462	-0.50471	down	--	--	Molecular Function: DNA binding (GO:0003677);; Cellular Component: nucleus (GO:0005634);; Biological Process: regulation of transcription, DNA-templated (GO:0006355);;	K20043|5.1e-29|aip:107640400|K20043 clathrin coat assembly protein AP180 | (RefSeq) putative clathrin assembly protein At5g35200	--	--	--	Dof domain, zinc finger	Dof zinc finger protein DOF1.4 OS=Arabidopsis thaliana OX=3702 GN=DOF1.4 PE=2 SV=1	K	Transcription	Dof zinc finger protein [Solanum lycopersicum]
Solyc05g016380.4	1009	950	921	961	1547	1198	13.9451	14.6367	14.8014	16.8556	18.3441	17.0912	9.30416e-06	0.306061	up	--	--	Molecular Function: serine-type endopeptidase activity (GO:0004252);; Cellular Component: integral component of membrane (GO:0016021);; Molecular Function: metal ion binding (GO:0046872);;	K09651|8.7e-114|nau:109225567|K09651 rhomboid domain-containing protein 1 [EC:3.4.21.-] | (RefSeq) rhomboid-like protein 14, mitochondrial	--	[S]	Function unknown	Rhomboid family	Rhomboid-like protein 14, mitochondrial OS=Arabidopsis thaliana OX=3702 GN=RBL14 PE=2 SV=1	S	Function unknown	hypothetical protein EJD97_001609 [Solanum chilense]
Solyc01g107700.4	4714	4048	3806	2680	3981	3095	59.9091	57.3738	56.2716	43.2177	43.3986	40.5952	5.18059e-25	-0.414348	down	[E]	Amino acid transport and metabolism	Molecular Function: arylformamidase activity (GO:0004061);; Biological Process: tryptophan catabolic process to kynurenine (GO:0019441);;	--	--	--	--	Putative cyclase	Cyclase-like protein 2 OS=Arabidopsis thaliana OX=3702 GN=CYCLASE2 PE=2 SV=1	S	Function unknown	cyclase-like protein 2 isoform X2 [Solanum lycopersicum]
Solyc01g099630.4	18	35	24	54	74	87	0.260498	0.550337	0.404121	0.992647	0.918514	1.29954	5.98548e-05	1.42607	up	[G]	Carbohydrate transport and metabolism	Molecular Function: hydrolase activity, hydrolyzing O-glycosyl compounds (GO:0004553);; Cellular Component: cell wall (GO:0005618);; Biological Process: xyloglucan metabolic process (GO:0010411);; Cellular Component: integral component of membrane (GO:0016021);; Molecular Function: xyloglucan:xyloglucosyl transferase activity (GO:0016762);; Biological Process: cell wall biogenesis (GO:0042546);; …	K08235|2.3e-179|sly:544272|K08235 xyloglucan:xyloglucosyl transferase [EC:2.4.1.207] | (RefSeq) XTH1; probable xyloglucan endotransglucosylase/hydrolase 1 precursor	--	--	--	Glycosyl hydrolases family 16	Probable xyloglucan endotransglucosylase/hydrolase 1 OS=Solanum lycopersicum OX=4081 GN=XTH1 PE=2 SV=1	G	Carbohydrate transport and metabolism	probable xyloglucan endotransglucosylase/hydrolase 1 precursor [Solanum lycopersicum]
Solyc08g006020.4	34	10	22	61	65	77	0.480144	0.155652	0.359963	1.08693	0.787667	1.11993	3.19241e-05	1.60805	up	--	--	Molecular Function: DNA binding (GO:0003677);; Cellular Component: nucleus (GO:0005634);; Biological Process: regulation of transcription, DNA-templated (GO:0006355);;	K00521|5.0e-35|cmos:111447866|K00521 ferric-chelate reductase [EC:1.16.1.7] | (RefSeq) ferric reduction oxidase 7, chloroplastic-like	--	--	--	No apical meristem (NAM) protein	Protein CUP-SHAPED COTYLEDON 2 OS=Arabidopsis thaliana OX=3702 GN=NAC098 PE=1 SV=1	K	Transcription	NAC domain-containing protein 100-like [Solanum lycopersicum]
Solyc02g089150.4	1705	1714	1508	1630	2347	2194	21.3051	23.89	21.921	25.8482	25.1695	28.3024	8.29053e-06	0.275267	up	[G]	Carbohydrate transport and metabolism	Biological Process: lipid metabolic process (GO:0006629);; Molecular Function: phosphoric diester hydrolase activity (GO:0008081);;	--	--	--	--	--	PI-PLC X domain-containing protein At5g67130 OS=Arabidopsis thaliana OX=3702 GN=At5g67130 PE=1 SV=1	S	Function unknown	PI-PLC X domain-containing protein At5g67130 [Solanum lycopersicum]
Solyc02g062970.3	13385	12226	11208	12959	19497	15915	102.652	104.594	100.001	126.142	128.286	125.968	3.7409e-54	0.342551	up	[E]	Amino acid transport and metabolism	Cellular Component: cytoplasm (GO:0005737);; Molecular Function: metal ion binding (GO:0046872);; Molecular Function: metalloaminopeptidase activity (GO:0070006);;	K01262|0.0e+00|sly:543774|K01262 Xaa-Pro aminopeptidase [EC:3.4.11.9] | (RefSeq) app2; Xaa-Pro aminopeptidase 2	--	[E]	Amino acid transport and metabolism	Creatinase/Prolidase N-terminal domain	Aminopeptidase P1 OS=Arabidopsis thaliana OX=3702 GN=APP1 PE=1 SV=1	E	Amino acid transport and metabolism	Xaa-Pro aminopeptidase 2 [Solanum lycopersicum]
Solyc07g049700.1	1633	1361	1347	1860	2697	2192	12.0657	11.2196	11.5798	17.4516	17.1052	16.7246	3.24781e-30	0.589012	up	[R]	General function prediction only	Biological Process: defense response (GO:0006952);; Molecular Function: ADP binding (GO:0043531);;	K13453|2.4e-98|sly:101263413|K13453 disease resistance protein | (RefSeq) putative late blight resistance protein homolog R1A-4	Plant-pathogen interaction (ko04626)	[T]	Signal transduction mechanisms	NB-ARC domain	Putative late blight resistance protein homolog R1B-16 OS=Solanum demissum OX=50514 GN=R1B-16 PE=3 SV=1	T	Signal transduction mechanisms	putative late blight resistance protein homolog R1B-16 [Solanum lycopersicum]
Solyc01g096720.4	640	499	523	210	281	192	7.83582	6.8188	7.45482	3.25941	2.95431	2.42757	7.69798e-28	-1.32564	down	[G]	Carbohydrate transport and metabolism	Cellular Component: plasma membrane (GO:0005886);; Cellular Component: plant-type vacuole membrane (GO:0009705);; Cellular Component: integral component of membrane (GO:0016021);; Molecular Function: potassium ion antiporter activity (GO:0022821);; Biological Process: regulation of stomatal closure (GO:0090333);;	K12818|1.3e-90|smo:SELMODRAFT_429199|K12818 ATP-dependent RNA helicase DHX8/PRP22 [EC:3.6.4.13] | (RefSeq) hypothetical protein	Spliceosome (ko03040)	[R]	General function prediction only	Major Facilitator Superfamily	Protein ZINC INDUCED FACILITATOR-LIKE 1 OS=Arabidopsis thaliana OX=3702 GN=ZIFL1 PE=2 SV=1	S	Function unknown	protein ZINC INDUCED FACILITATOR-LIKE 1-like [Solanum lycopersicum]
NewGene_1731	831	793	741	802	1499	1109	25.5164	27.1651	26.4833	31.2761	39.5096	35.1426	6.68197e-08	0.459008	up	--	--	Molecular Function: RNA binding (GO:0003723);; Cellular Component: nucleolus (GO:0005730);;	K12845|4.05e-21|zju:107404143|K12845 U4/U6 small nuclear ribonucleoprotein SNU13 | (RefSeq) NHP2-like protein 1	Ribosome biogenesis in eukaryotes (ko03008);; Spliceosome (ko03040)	[AJ]	RNA processing and modification;; Translation, ribosomal structure and biogenesis	--	--	--	--	NHP2-like protein 1-like [Trifolium pratense]
Solyc07g005380.4	3123	2887	2885	998	1598	1275	83.9	86.5322	90.1699	34.0131	36.8356	35.3438	1.57913e-137	-1.25709	down	--	--	Biological Process: defense response (GO:0006952);;	--	--	--	--	Pathogenesis-related protein Bet v 1 family	Norbelladine synthase OS=Narcissus pseudonarcissus OX=39639 GN=NBS PE=1 SV=1	S	Function unknown	S-norcoclaurine synthase 2-like [Solanum lycopersicum]
Solyc04g007710.3	1763	1553	1389	1024	1543	1217	16.711	16.4208	15.3181	12.3224	12.5508	11.9071	1.75868e-09	-0.363851	down	[M]	Cell wall/membrane/envelope biogenesis	Molecular Function: MAP kinase activity (GO:0004707);; Molecular Function: ATP binding (GO:0005524);;	K20538|1.2e-193|aly:9329047|K20538 mitogen-activated protein kinase 8 [EC:2.7.11.24] | (RefSeq) mitogen-activated protein kinase 8 isoform X1	MAPK signaling pathway - plant (ko04016)	[T]	Signal transduction mechanisms	Protein kinase domain	Mitogen-activated protein kinase 9 OS=Arabidopsis thaliana OX=3702 GN=MPK9 PE=2 SV=2	T	Signal transduction mechanisms	mitogen-activated protein kinase 14 isoform X1 [Solanum lycopersicum]
Solyc09g008930.4	1879	1680	1508	1647	2629	2128	19.7488	19.6915	18.4332	21.9769	23.7063	23.0853	1.40273e-07	0.2839	up	--	--	Biological Process: positive regulation of growth (GO:0045927);;	--	--	--	--	Domain of unknown function (DUF3475)	--	S	Function unknown	uncharacterized protein LOC101246082 [Solanum lycopersicum]
Solyc06g007780.3	742	703	613	690	1120	862	7.10899	7.51474	6.83188	8.38453	9.2065	8.52238	9.74701e-05	0.320344	up	--	--	Molecular Function: RNA binding (GO:0003723);; Cellular Component: endoplasmic reticulum (GO:0005783);; Biological Process: protein retention in ER lumen (GO:0006621);; Cellular Component: integral component of membrane (GO:0016021);; Molecular Function: ER retention sequence binding (GO:0046923);;	K14050|2.7e-19|aly:9318693|K14050 geranylgeranyl transferase type-2 subunit alpha [EC:2.5.1.60] | (RefSeq) geranylgeranyl transferase type-2 subunit alpha 2	--	[T]	Signal transduction mechanisms	Nuclear transport factor 2 (NTF2) domain	Nuclear transport factor 2 OS=Arabidopsis thaliana OX=3702 GN=NTF2 PE=1 SV=1	A	RNA processing and modification	putative G3BP-like protein isoform X2 [Solanum lycopersicum]
Solyc02g076660.3	334	317	317	136	222	175	2.46346	2.6002	2.71933	1.27271	1.4037	1.33177	1.81944e-11	-0.919208	down	--	--	Molecular Function: protein kinase activity (GO:0004672);; Molecular Function: ATP binding (GO:0005524);; Cellular Component: integral component of membrane (GO:0016021);;	K13430|1.1e-27|jcu:105630367|K13430 serine/threonine-protein kinase PBS1 [EC:2.7.11.1] | (RefSeq) LOW QUALITY PROTEIN: serine/threonine-protein kinase PBS1	Plant-pathogen interaction (ko04626)	--	--	Protein tyrosine and serine/threonine kinase	Protein MALE DISCOVERER 2 OS=Arabidopsis thaliana OX=3702 GN=MDIS2 PE=1 SV=1	T	Signal transduction mechanisms	protein MALE DISCOVERER 2 [Solanum lycopersicum]
Solyc03g025380.3	124	129	99	38	64	59	2.14804	2.47993	1.99094	0.833864	0.949339	1.04208	1.15695e-06	-1.18413	down	--	--	Molecular Function: peroxidase activity (GO:0004601);; Cellular Component: extracellular region (GO:0005576);; Biological Process: response to oxidative stress (GO:0006979);; Molecular Function: heme binding (GO:0020037);; Biological Process: hydrogen peroxide catabolic process (GO:0042744);; Molecular Function: metal ion binding (GO:0046872);;	K00430|2.5e-178|sly:101258529|K00430 peroxidase [EC:1.11.1.7] | (RefSeq) peroxidase P7-like	Phenylpropanoid biosynthesis (ko00940)	--	--	Peroxidase	Peroxidase 52 OS=Arabidopsis thaliana OX=3702 GN=PER52 PE=2 SV=1	Q	Secondary metabolites biosynthesis, transport and catabolism	peroxidase P7-like [Solanum lycopersicum]
Solyc01g105770.2	579	630	603	41	93	70	7.34145	8.91166	8.89378	0.65905	1.01193	0.914136	3.53771e-96	-3.22106	down	--	--	--	--	--	--	--	--	--	S	Function unknown	protein PELPK1-like [Solanum lycopersicum]
Solyc08g005570.4	1031	1014	881	958	1414	1287	7.89871	8.66729	7.853	9.31652	9.29181	10.1738	0.0001849	0.272175	up	--	--	Cellular Component: cellular_component (GO:0005575);; Cellular Component: intracellular (GO:0005622);; Cellular Component: obsolete cell (GO:0005623);; Cellular Component: cytoplasm (GO:0005737);; Cellular Component: mitochondrion (GO:0005739);; Biological Process: biological_process (GO:0008150);; Biological Process: response to radiation (GO:0009314);; Biological Process: response to UV (GO:000…	--	--	[S]	Function unknown	Vitamin B6 photo-protection and homoeostasis	Protein root UVB sensitive 1, chloroplastic OS=Arabidopsis thaliana OX=3702 GN=RUS1 PE=1 SV=1	S	Function unknown	protein root UVB sensitive 1, chloroplastic [Solanum lycopersicum]
Solyc10g047030.3	566	544	500	860	1226	959	3.53949	3.79645	3.634	6.82574	6.57568	6.1863	3.42662e-28	0.870355	up	[G]	Carbohydrate transport and metabolism	Molecular Function: hydrolase activity, hydrolyzing O-glycosyl compounds (GO:0004553);; Biological Process: carbohydrate metabolic process (GO:0005975);;	K15920|0.0e+00|sly:543514|K15920 xylan 1,4-beta-xylosidase [EC:3.2.1.37] | (RefSeq) XYL1; beta-D-xylosidase 1 precursor	Amino sugar and nucleotide sugar metabolism (ko00520)	--	--	Glycosyl hydrolase family 3 C-terminal domain	Beta-xylosidase/alpha-L-arabinofuranosidase 2 OS=Medicago sativa subsp. varia OX=36902 GN=Xyl2 PE=2 SV=1	G	Carbohydrate transport and metabolism	beta-xylosidase/alpha-L-arabinofuranosidase 2 [Solanum pennellii]
Solyc12g014430.2	376	298	281	125	213	178	3.10594	2.74704	2.70093	1.30957	1.50484	1.51774	3.93462e-11	-0.94137	down	--	--	Cellular Component: integral component of membrane (GO:0016021);; Molecular Function: cellulose synthase (UDP-forming) activity (GO:0016760);; Biological Process: cellulose biosynthetic process (GO:0030244);; Biological Process: cell wall organization (GO:0071555);;	K10999|1.7e-113|nnu:104609138|K10999 cellulose synthase A [EC:2.4.1.12] | (RefSeq) cellulose synthase A catalytic subunit 7 [UDP-forming]	--	--	--	Cellulose synthase	Cellulose synthase-like protein G3 OS=Arabidopsis thaliana OX=3702 GN=CSLG3 PE=2 SV=2	G	Carbohydrate transport and metabolism	cellulose synthase-like protein G3 [Solanum lycopersicum]
Solyc03g006120.4	316	262	277	158	249	198	7.80548	7.22442	7.97978	4.94483	5.28764	5.03972	8.59294e-05	-0.552786	down	--	--	Biological Process: transcription, DNA-templated (GO:0006351);; Molecular Function: sequence-specific DNA binding (GO:0043565);;	--	--	--	--	Seed dormancy control	Protein DOG1-like 3 OS=Arabidopsis thaliana OX=3702 GN=DOGL3 PE=2 SV=1	S	Function unknown	protein DOG1-like 3 [Solanum lycopersicum]
Solyc02g036480.1	2295	2025	2045	620	943	672	56.6862	55.8035	58.7722	19.4175	19.9713	17.1131	1.53297e-134	-1.56317	down	--	--	Cellular Component: integral component of membrane (GO:0016021);;	K04077|3.2e-14|cmos:111455859|K04077 chaperonin GroEL | (RefSeq) chaperonin CPN60-like 2, mitochondrial	RNA degradation (ko03018)	--	--	Late embryogenesis abundant protein	NDR1/HIN1-like protein 6 OS=Arabidopsis thaliana OX=3702 GN=NHL6 PE=1 SV=1	S	Function unknown	NDR1/HIN1-like protein 6 [Solanum lycopersicum]
Solyc02g065500.4	1648	1593	1439	1616	2436	2043	3.92373	4.23217	3.9866	4.88328	4.97701	5.0219	5.58814e-10	0.328757	up	--	--	--	K14861|0.0e+00|sly:101258227|K14861 nucleolar pre-ribosomal-associated protein 1 | (RefSeq) uncharacterized protein LOC101258227 isoform X1	--	[S]	Function unknown	Nucleolar pre-ribosomal-associated protein 1	--	S	Function unknown	uncharacterized protein LOC101258227 isoform X5 [Solanum lycopersicum]
Solyc08g080680.4	2937	2475	2584	1564	2351	1788	68.3056	64.2177	69.9229	46.1559	46.9082	42.9098	2.41403e-26	-0.539322	down	--	--	--	K01803|3.2e-24|sbi:8057784|K01803 triosephosphate isomerase (TIM) [EC:5.3.1.1] | (RefSeq) triosephosphate isomerase, cytosolic	Glycolysis / Gluconeogenesis (ko00010);; Fructose and mannose metabolism (ko00051);; Inositol phosphate metabolism (ko00562);; Carbon fixation in photosynthetic organisms (ko00710);; Carbon metabolism (ko01200);; Biosynthesis of amino acids (ko01230)	[R]	General function prediction only	C2 domain	Elicitor-responsive protein 3 OS=Oryza sativa subsp. indica OX=39946 GN=ERG3 PE=2 SV=1	S	Function unknown	elicitor-responsive protein 3 [Solanum lycopersicum]
Solyc02g081860.3	305	247	254	304	424	371	2.69701	2.43068	2.60693	3.40805	3.21168	3.38194	0.00132537	0.402371	up	--	--	Biological Process: embryo development ending in seed dormancy (GO:0009793);;	--	--	[R]	General function prediction only	PPR repeat family	Pentatricopeptide repeat-containing protein At4g20090 OS=Arabidopsis thaliana OX=3702 GN=EMB1025 PE=3 SV=1	S	Function unknown	pentatricopeptide repeat-containing protein At4g20090 [Solanum lycopersicum]
Solyc11g071740.2	205	167	133	31	39	22	6.42064	5.82756	4.83955	1.2164	1.04975	0.689029	9.0142e-23	-2.49348	down	[T]	Signal transduction mechanisms	Molecular Function: calcium ion binding (GO:0005509);;	K13448|7.0e-94|sly:101257927|K13448 calcium-binding protein CML | (RefSeq) putative calcium-binding protein CML19	Plant-pathogen interaction (ko04626)	[T]	Signal transduction mechanisms	EF-hand domain pair	Calcium-binding protein CML38 OS=Arabidopsis thaliana OX=3702 GN=CML38 PE=1 SV=1	T	Signal transduction mechanisms	putative calcium-binding protein CML19 [Solanum lycopersicum]
Solyc10g005460.3	79	60	68	12	29	10	1.42525	1.20914	1.42582	0.274076	0.447167	0.186706	2.82167e-08	-2.09737	down	--	--	Molecular Function: DNA binding (GO:0003677);; Cellular Component: nucleus (GO:0005634);;	K09422|2.2e-179|sly:101245208|K09422 transcription factor MYB, plant | (RefSeq) transcription factor MYB102-like	--	[K]	Transcription	Myb-like DNA-binding domain	Transcription factor MYB102 OS=Arabidopsis thaliana OX=3702 GN=MYB102 PE=2 SV=1	K	Transcription	transcription factor MYB102-like [Solanum lycopersicum]
Solyc01g097330.3	803	758	702	463	642	593	8.68443	9.15091	8.83382	6.35664	5.9541	6.61649	8.06775e-08	-0.461311	down	--	--	Molecular Function: DNA-binding transcription factor activity (GO:0003700);;	K09060|9.6e-06|ats:109782370|K09060 plant G-box-binding factor | (RefSeq) uncharacterized protein LOC109782370	--	--	--	Basic leucine-zipper C terminal	Light-inducible protein CPRF2 OS=Petroselinum crispum OX=4043 GN=CPRF2 PE=2 SV=2	K	Transcription	light-inducible protein CPRF2 [Solanum lycopersicum]
Solyc01g044558.1	720	624	494	709	1014	887	16.3257	15.7631	13.027	20.3915	19.7144	20.7578	3.92146e-07	0.463321	up	--	--	Biological Process: reproduction (GO:0000003);; Biological Process: nuclear division (GO:0000280);; Biological Process: developmental process involved in reproduction (GO:0003006);; Cellular Component: cellular_component (GO:0005575);; Cellular Component: intracellular (GO:0005622);; Cellular Component: obsolete cell (GO:0005623);; Cellular Component: nucleus (GO:0005634);; Cellular Component: cy…	K06627|1.9e-33|spen:107004599|K06627 cyclin-A | (RefSeq) cyclin-A1-4 isoform X1	--	--	--	--	--	D	Cell cycle control, cell division, chromosome partitioning	cyclin-A1-4 isoform X2 [Solanum pennellii]
Solyc09g064790.3	2455	2394	2405	2650	3943	3370	34.1072	37.097	38.8754	46.7323	46.9964	48.32	3.88644e-17	0.403536	up	--	--	Cellular Component: chloroplast (GO:0009507);; Biological Process: chloroplast organization (GO:0009658);; Biological Process: chloroplast mRNA processing (GO:0010239);; Biological Process: leaf development (GO:0048366);;	--	--	--	--	--	Protein PALE CRESS, chloroplastic OS=Arabidopsis thaliana OX=3702 GN=PAC PE=2 SV=1	S	Function unknown	protein PALE CRESS, chloroplastic [Solanum lycopersicum]
Solyc12g095800.2	3162	2819	2750	2137	2980	2398	27.0583	26.9063	27.3717	23.2038	21.8782	21.1752	5.77309e-09	-0.263193	down	[O]	Posttranslational modification, protein turnover, chaperones	--	K03686|1.3e-14|cpap:110817764|K03686 molecular chaperone DnaJ | (RefSeq) chaperone protein dnaJ GFA2, mitochondrial isoform X1	--	[O]	Posttranslational modification, protein turnover, chaperones	X-domain of DnaJ-containing	Chaperone protein dnaJ 10 OS=Arabidopsis thaliana OX=3702 GN=ATJ10 PE=2 SV=2	O	Posttranslational modification, protein turnover, chaperones	chaperone protein dnaJ 10 [Solanum lycopersicum]
Solyc03g063390.1	290	264	220	288	448	369	3.25203	3.29236	2.86436	4.09526	4.31207	4.26593	0.000262623	0.462413	up	--	--	Molecular Function: double-stranded DNA binding (GO:0003690);; Biological Process: regulation of transcription, DNA-templated (GO:0006355);;	K15032|4.0e-09|nnu:104585954|K15032 mTERF domain-containing protein, mitochondrial | (RefSeq) transcription termination factor MTERF15, mitochondrial-like	--	[KR]	Transcription;; General function prediction only	mTERF	Transcription termination factor MTEF18, mitochondrial OS=Arabidopsis thaliana OX=3702 GN=MTERF18 PE=1 SV=1	K	Transcription	transcription termination factor MTEF18, mitochondrial-like [Solanum lycopersicum]
Solyc04g049630.3	1374	1355	1170	1344	1983	1639	10.5587	11.6143	10.4567	13.1077	13.071	12.9991	7.68403e-07	0.29826	up	[E]	Amino acid transport and metabolism	Molecular Function: serine-type peptidase activity (GO:0008236);;	K01303|3.0e-17|ath:AT4G14570|K01303 acylaminoacyl-peptidase [EC:3.4.19.1] | (RefSeq) AARE; acylaminoacyl-peptidase-like protein	--	[O]	Posttranslational modification, protein turnover, chaperones	Prolyl oligopeptidase family	--	O	Posttranslational modification, protein turnover, chaperones	dipeptidyl-peptidase 5-like [Solanum lycopersicum]
Solyc03g082620.4	4993	4252	4227	1806	3078	2479	38.4171	36.492	37.8338	17.6279	20.3138	19.6818	9.05037e-91	-0.930342	down	[S]	Function unknown	Cellular Component: integral component of membrane (GO:0016021);; Biological Process: transmembrane transport (GO:0055085);;	K15363|6.4e-51|bna:111210893|K15363 fanconi-associated nuclease 1 [EC:3.1.21.- 3.1.4.1] | (RefSeq) fanconi-associated nuclease 1 homolog	--	--	--	OPT oligopeptide transporter protein	Metal-nicotianamine transporter YSL3 OS=Arabidopsis thaliana OX=3702 GN=YSL3 PE=2 SV=1	S	Function unknown	metal-nicotianamine transporter YSL2 isoform X1 [Solanum lycopersicum]
Solyc04g071120.3	1196	1161	1199	799	1192	996	10.3324	11.183	12.042	8.75375	8.83587	8.87518	2.53249e-05	-0.30655	down	--		Molecular Function: protein kinase activity (GO:0004672);; Molecular Function: ATP binding (GO:0005524);;	K14510|9.5e-53|nnu:104587676|K14510 serine/threonine-protein kinase CTR1 [EC:2.7.11.1] | (RefSeq) serine/threonine-protein kinase CTR1	MAPK signaling pathway - plant (ko04016);; Plant hormone signal transduction (ko04075)	[T]	Signal transduction mechanisms	Protein tyrosine and serine/threonine kinase	Serine/threonine-protein kinase STY46 OS=Arabidopsis thaliana OX=3702 GN=STY46 PE=1 SV=1	T	Signal transduction mechanisms	serine/threonine-protein kinase STY46-like [Solanum lycopersicum]
Solyc06g065073.1	186	181	137	6	22	9	5.77618	6.25725	4.9293	0.236787	0.582758	0.287436	1.33885e-32	-3.83705	down	--	--	Molecular Function: serine-type endopeptidase inhibitor activity (GO:0004867);;	--	--	--	--	Potato type II proteinase inhibitor family	Proteinase inhibitor PSI-1.2 OS=Capsicum annuum OX=4072 PE=1 SV=1	S	Function unknown	hypothetical protein EJD97_014769 [Solanum chilense]
Solyc01g111530.3	10021	9019	8601	9287	13775	11494	30.4969	30.617	30.4509	35.8675	35.9642	36.1015	1.86286e-33	0.271696	up	--	--	Molecular Function: beta-galactosidase activity (GO:0004565);; Molecular Function: ubiquitin-protein transferase activity (GO:0004842);; Biological Process: carbohydrate metabolic process (GO:0005975);; Molecular Function: carbohydrate binding (GO:0030246);;	K10590|0.0e+00|sly:101264868|K10590 E3 ubiquitin-protein ligase TRIP12 [EC:2.3.2.26] | (RefSeq) E3 ubiquitin-protein ligase UPL3	Ubiquitin mediated proteolysis (ko04120)	[O]	Posttranslational modification, protein turnover, chaperones	HECT-domain (ubiquitin-transferase)	E3 ubiquitin-protein ligase UPL3 OS=Arabidopsis thaliana OX=3702 GN=UPL3 PE=1 SV=1	O	Posttranslational modification, protein turnover, chaperones	E3 ubiquitin-protein ligase UPL3 [Solanum lycopersicum]
Solyc01g103370.3	3529	3266	3037	1772	2861	2298	67.4184	69.5977	67.5084	42.9691	46.8922	45.3064	1.30455e-37	-0.560497	down	[R]	General function prediction only	Molecular Function: GTPase activity (GO:0003924);; Molecular Function: GTP binding (GO:0005525);; Biological Process: intracellular protein transport (GO:0006886);; Cellular Component: endomembrane system (GO:0012505);; Biological Process: Rab protein signal transduction (GO:0032482);;	K07874|4.4e-112|sly:544011|K07874 Ras-related protein Rab-1A | (RefSeq) Rab1B; small GTP-binding protein	--	[TU]	Signal transduction mechanisms;; Intracellular trafficking, secretion, and vesicular transport	Ras family	Ras-related protein RABD1 OS=Arabidopsis thaliana OX=3702 GN=RABD1 PE=1 SV=1	U	Intracellular trafficking, secretion, and vesicular transport	small GTP-binding protein [Solanum lycopersicum]
Solyc01g079140.2	246	202	174	64	86	45	8.18948	7.50199	6.71863	2.70558	2.4591	1.54657	4.29291e-16	-1.71446	down	--	--	--	--	--	--	--	--	--	--	--	hypothetical protein EJD97_013588 [Solanum chilense]
Solyc04g080230.3	1454	1206	1219	829	1226	1066	26.2783	24.3155	25.6198	19.0123	19.001	19.8679	2.99099e-08	-0.362501	down	--	--	Cellular Component: integral component of membrane (GO:0016021);;	--	--	--	--	Protein of unknown function (DUF1195)	--	S	Function unknown	uncharacterized protein LOC101256584 [Solanum lycopersicum]
Solyc03g019720.4	2184	2025	1834	1373	1891	1453	33.6835	34.8364	32.912	26.8692	25.0152	23.1313	5.48517e-12	-0.402926	down	[R]	General function prediction only	Molecular Function: RNA polymerase II transcription regulatory region sequence-specific DNA binding (GO:0000977);; Molecular Function: DNA-binding transcription factor activity (GO:0003700);; Cellular Component: nucleus (GO:0005634);; Biological Process: positive regulation of transcription by RNA polymerase II (GO:0045944);; Molecular Function: protein dimerization activity (GO:0046983);;	K01726|3.2e-119|sly:101249243|K01726 gamma-carbonic anhydrase [EC:4.2.1.-] | (RefSeq) gamma carbonic anhydrase-like 2, mitochondrial	--	--	--	Bacterial transferase hexapeptide (six repeats)	Gamma carbonic anhydrase-like 2, mitochondrial OS=Arabidopsis thaliana OX=3702 GN=GAMMACAL2 PE=1 SV=1	S	Function unknown	gamma carbonic anhydrase-like 2, mitochondrial [Solanum lycopersicum]
Solyc05g052940.3	207	205	180	102	129	107	4.36354	4.82916	4.41617	2.71848	2.33333	2.32622	1.4139e-06	-0.851409	down	--	--	Cellular Component: plasma membrane (GO:0005886);; Cellular Component: integral component of membrane (GO:0016021);;	--	--	--	--	Domain of unknown function (DUF588)	CASP-like protein 5B1 OS=Arabidopsis thaliana OX=3702 GN=At5g02060 PE=2 SV=1	S	Function unknown	CASP-like protein 5B1 [Solanum lycopersicum]
Solyc06g034040.1	1738	1469	1379	54	95	58	74.5441	70.2626	68.8	2.92509	3.47196	2.55844	6.43994e-299	-4.52066	down	--	--	Cellular Component: monolayer-surrounded lipid storage body (GO:0012511);; Cellular Component: integral component of membrane (GO:0016021);;	--	--	--	--	Oleosin	Oleosin L OS=Sesamum indicum OX=4182 PE=1 SV=1	S	Function unknown	oleosin 1 [Solanum lycopersicum]
Solyc01g056720.4	2277	1812	1886	1426	1993	1696	37.5857	33.3557	36.2202	29.8602	28.2267	28.8931	2.99121e-06	-0.268691	down	--	--	Cellular Component: endoplasmic reticulum (GO:0005783);; Biological Process: pollen germination (GO:0009846);; Biological Process: pollen tube growth (GO:0009860);; Molecular Function: channel activity (GO:0015267);; Cellular Component: integral component of membrane (GO:0016021);;	K09875|6.0e-115|sly:101260078|K09875 aquaporin SIP | (RefSeq) SIP2-1; probable aquaporin SIP2-1	--	[G]	Carbohydrate transport and metabolism	Major intrinsic protein	Probable aquaporin SIP2-1 OS=Arabidopsis thaliana OX=3702 GN=SIP2-1 PE=2 SV=1	P	Inorganic ion transport and metabolism	probable aquaporin SIP2-1 [Solanum lycopersicum]
Solyc05g007070.2	35435	31831	30318	34276	51229	42359	193.098	193.487	192.204	237.06	239.51	238.23	8.22341e-120	0.338925	up	[G]	Carbohydrate transport and metabolism	Molecular Function: alpha-amylase activity (GO:0004556);; Molecular Function: calcium ion binding (GO:0005509);; Biological Process: carbohydrate metabolic process (GO:0005975);; Molecular Function: alpha-amylase activity (releasing maltohexaose) (GO:0103025);;	K01176|0.0e+00|sly:101257661|K01176 alpha-amylase [EC:3.2.1.1] | (RefSeq) alpha-amylase 3, chloroplastic	Starch and sucrose metabolism (ko00500)	[G]	Carbohydrate transport and metabolism	Alpha-amylase C-terminal beta-sheet domain	Alpha-amylase 3, chloroplastic OS=Arabidopsis thaliana OX=3702 GN=AMY3 PE=1 SV=1	G	Carbohydrate transport and metabolism	alpha-amylase 3, chloroplastic [Solanum lycopersicum]
Solyc02g084660.3	1138	1035	944	753	1072	856	20.5844	20.872	19.8555	17.2712	16.6297	15.9816	0.00024841	-0.264899	down	[O]	Posttranslational modification, protein turnover, chaperones	Molecular Function: electron transfer activity (GO:0009055);; Molecular Function: protein disulfide oxidoreductase activity (GO:0015035);; Biological Process: cell redox homeostasis (GO:0045454);;	K00128|4.7e-123|sly:101247085|K00128 aldehyde dehydrogenase (NAD+) [EC:1.2.1.3] | (RefSeq) glutaredoxin-C3	Glycolysis / Gluconeogenesis (ko00010);; Ascorbate and aldarate metabolism (ko00053);; Fatty acid degradation (ko00071);; Valine, leucine and isoleucine degradation (ko00280);; Lysine degradation (ko00310);; Arginine and proline metabolism (ko00330);; Histidine metabolism (ko00340);; Tryptophan metabolism (ko00380);; beta-Alanine metabolism (ko00410);; Glycerolipid metabolism (ko00561);; Pyruvate…	[O]	Posttranslational modification, protein turnover, chaperones	Glutaredoxin	Monothiol glutaredoxin-S6 OS=Oryza sativa subsp. japonica OX=39947 GN=GRXS6 PE=2 SV=1	O	Posttranslational modification, protein turnover, chaperones	glutaredoxin-C3 [Solanum lycopersicum]
Solyc10g049515.1	101	85	114	142	206	157	2.94765	2.78121	3.87221	5.27749	5.19508	4.75918	0.000551784	0.696732	up	--	--	--	--	--	--	--	--	--	--	--	PREDICTED: uncharacterized protein LOC107779128 isoform X1 [Nicotiana tabacum]
Solyc03g078240.3	229	184	188	41	57	42	3.24757	2.90943	3.09516	0.731805	0.693697	0.601937	4.64412e-25	-2.14817	down	[G]	Carbohydrate transport and metabolism	Molecular Function: UDP-glycosyltransferase activity (GO:0008194);;	K13080|2.1e-122|vvi:100244875|K13080 flavanone 7-O-glucoside 2''-O-beta-L-rhamnosyltransferase [EC:2.4.1.236] | (RefSeq) flavanone 7-O-glucoside 2''-O-beta-L-rhamnosyltransferase	Flavonoid biosynthesis (ko00941);; Flavone and flavonol biosynthesis (ko00944)	[GC]	Carbohydrate transport and metabolism;; Energy production and conversion	UDP-glucoronosyl and UDP-glucosyl transferase	UDP-glucosyltransferase 29 OS=Panax ginseng OX=4054 GN=UGT29 PE=1 SV=1	--	--	beta-D-glucosyl crocetin beta-1,6-glucosyltransferase-like [Solanum pennellii]
Solyc04g082120.3	3121	2742	2494	3309	4683	3836	22.8852	22.4263	21.272	30.794	29.4614	29.03	2.68473e-28	0.455697	up	[E]	Amino acid transport and metabolism	Molecular Function: serine-type endopeptidase activity (GO:0004252);; Molecular Function: serine-type exopeptidase activity (GO:0070008);;	K01322|0.0e+00|sly:101251470|K01322 prolyl oligopeptidase [EC:3.4.21.26] | (RefSeq) prolyl endopeptidase	--	[O]	Posttranslational modification, protein turnover, chaperones	Prolyl oligopeptidase, N-terminal beta-propeller domain	--	O	Posttranslational modification, protein turnover, chaperones	prolyl endopeptidase [Solanum lycopersicum]
Solyc11g011330.2	3264	2935	3048	481	533	585	55.0238	55.1863	59.7799	10.289	7.70218	10.1747	6.79899e-81	-2.56179	down	[G]	Carbohydrate transport and metabolism	Molecular Function: zinc ion binding (GO:0008270);; Molecular Function: oxidoreductase activity (GO:0016491);;	K23232|2.4e-190|nto:104089646|K23232 8-hydroxygeraniol dehydrogenase [EC:1.1.1.324] | (RefSeq) 8-hydroxygeraniol dehydrogenase-like	Monoterpenoid biosynthesis (ko00902)	[Q]	Secondary metabolites biosynthesis, transport and catabolism	Alcohol dehydrogenase GroES-like domain	8-hydroxygeraniol dehydrogenase OS=Catharanthus roseus OX=4058 GN=10HGO PE=1 SV=1	Q	Secondary metabolites biosynthesis, transport and catabolism	8-hydroxygeraniol dehydrogenase [Solanum lycopersicum]
Solyc01g005080.3	1894	1766	1689	1936	2700	2306	14.8059	15.3979	15.3572	19.2061	18.1049	18.5981	3.05352e-11	0.328701	up	--	--	Biological Process: microtubule cytoskeleton organization (GO:0000226);; Molecular Function: microtubule binding (GO:0008017);;	K16732|0.0e+00|sly:101261948|K16732 protein regulator of cytokinesis 1 | (RefSeq) 65-kDa microtubule-associated protein 6 isoform X1	--	[DZ]	Cell cycle control, cell division, chromosome partitioning;; Cytoskeleton	Microtubule associated protein (MAP65/ASE1 family)	65-kDa microtubule-associated protein 6 OS=Arabidopsis thaliana OX=3702 GN=MAP65-6 PE=1 SV=1	--	--	65-kDa microtubule-associated protein 6 isoform X1 [Solanum lycopersicum]
Solyc06g061030.3	1129	1183	1028	604	1015	784	10.1823	11.9002	10.7829	6.90941	7.84748	7.29458	1.34629e-11	-0.536492	down	[T]	Signal transduction mechanisms	Biological Process: phosphorelay signal transduction system (GO:0000160);; Molecular Function: DNA binding (GO:0003677);; Cellular Component: nucleus (GO:0005634);;	K14491|1.9e-19|aly:9312845|K14491 two-component response regulator ARR-B family | (RefSeq) two-component response regulator ARR14 isoform X2	Plant hormone signal transduction (ko04075)	[K]	Transcription	Response regulator receiver domain	Two-component response regulator-like APRR2 OS=Arabidopsis thaliana OX=3702 GN=APRR2 PE=2 SV=2	K	Transcription	two-component response regulator-like APRR2 [Solanum lycopersicum]
Solyc07g064290.3	2667	2531	2319	1628	2229	1889	37.9096	40.1373	38.3424	29.366	27.1772	27.7083	7.98945e-19	-0.433722	down	--	--	Molecular Function: GTPase activity (GO:0003924);; Molecular Function: GTP binding (GO:0005525);;	K07976|5.3e-167|sly:101254316|K07976 Rab family, other | (RefSeq) septum-promoting GTP-binding protein 1	--	[R]	General function prediction only	Ras family	--	S	Function unknown	hypothetical protein EJD97_001028 [Solanum chilense]
NewGene_2932	3768	3338	3079	3860	5663	4440	50.9855	50.8439	48.4995	74.4233	72.9109	67.9821	2.22355e-26	0.406442	up	--	--	Molecular Function: protein serine/threonine kinase activity (GO:0004674);; Molecular Function: ATP binding (GO:0005524);; Cellular Component: integral component of membrane (GO:0016021);;	K13420|4.46e-18|nta:107781359|K13420 LRR receptor-like serine/threonine-protein kinase FLS2 [EC:2.7.11.1] | (RefSeq) probable LRR receptor-like serine/threonine-protein kinase At3g47570	MAPK signaling pathway - plant (ko04016);; Plant-pathogen interaction (ko04626)	--	--	--	--	T	Signal transduction mechanisms	hypothetical protein EJD97_000669, partial [Solanum chilense]
Solyc01g095930.4	30930	27414	26391	32679	48514	39996	342.978	339.099	340.462	459.916	461.555	457.737	7.13065e-212	0.465946	up	--	--	Molecular Function: diacylglycerol O-acyltransferase activity (GO:0004144);; Biological Process: glycerolipid biosynthetic process (GO:0045017);;	K15406|6.8e-42|crb:17878727|K15406 wax-ester synthase / diacylglycerol O-acyltransferase [EC:2.3.1.75 2.3.1.20] | (RefSeq) O-acyltransferase WSD1	Cutin, suberine and wax biosynthesis (ko00073)	--	--	Wax ester synthase-like Acyl-CoA acyltransferase domain	O-acyltransferase WSD1 OS=Arabidopsis thaliana OX=3702 GN=WSD1 PE=2 SV=1	S	Function unknown	O-acyltransferase WSD1 [Solanum lycopersicum]
Solyc08g016060.1	209	140	167	247	297	322	4.62679	3.45407	4.30025	6.94365	5.65362	7.37003	1.24714e-05	0.715764	up	--	--	Molecular Function: guanyl-nucleotide exchange factor activity (GO:0005085);; Biological Process: small GTPase mediated signal transduction (GO:0007264);;	K21852|5.6e-145|nsy:104223519|K21852 dedicator of cytokinesis protein 6/7/8 | (RefSeq) dedicator of cytokinesis protein 7 isoform X1	--	[T]	Signal transduction mechanisms	--	Guanine nucleotide exchange factor SPIKE 1 OS=Arabidopsis thaliana OX=3702 GN=SPK1 PE=1 SV=1	T	Signal transduction mechanisms	PREDICTED: guanine nucleotide exchange factor SPIKE 1-like [Nicotiana tabacum]
Solyc12g094380.2	931	809	876	670	882	682	19.6387	19.0188	21.4824	17.9265	15.9563	14.8368	0.00245517	-0.272242	down	--	--	--	--	--	--	--	DSBA-like thioredoxin domain	--	S	Function unknown	uncharacterized protein LOC101254074 [Solanum lycopersicum]
Solyc08g077630.3	1110	1049	1133	467	832	705	12.3103	12.9768	14.6207	6.56327	7.9154	8.06646	1.15367e-18	-0.782788	down	[T]	Signal transduction mechanisms	Molecular Function: protein kinase activity (GO:0004672);; Molecular Function: ATP binding (GO:0005524);;	K00924|1.4e-108|ini:109185417|K00924 kinase [EC:2.7.1.-] | (RefSeq) probable receptor-like protein kinase At5g47070	--	[T]	Signal transduction mechanisms	Protein kinase domain	Probable serine/threonine-protein kinase PBL19 OS=Arabidopsis thaliana OX=3702 GN=PBL19 PE=1 SV=1	T	Signal transduction mechanisms	probable serine/threonine-protein kinase PBL19 [Solanum lycopersicum]
Solyc01g081620.3	142	134	118	201	274	264	1.43001	1.508	1.38465	2.57774	2.37539	2.74943	7.37357e-08	0.863206	up	--	--	--	K19525|2.4e-08|mus:103997175|K19525 vacuolar protein sorting-associated protein 13A/C | (RefSeq) uncharacterized protein LOC103997175 isoform X2	--	--	--	Vacuolar protein sorting-associated protein 62	--	S	Function unknown	uncharacterized protein LOC101265960 [Solanum lycopersicum]
Solyc01g007060.3	968	897	898	549	1046	713	9.06832	9.37358	9.7838	6.526	8.4018	6.89385	0.00044401	-0.330569	down	--	--	--	--	--	--	--	--	BTB/POZ domain-containing protein At3g05675 OS=Arabidopsis thaliana OX=3702 GN=At3g05675 PE=2 SV=1	S	Function unknown	BTB/POZ domain-containing protein At3g05675 [Solanum lycopersicum]
Solyc08g048460.2	658	565	547	789	1073	909	35.8746	34.4002	34.6985	54.643	50.2099	51.178	2.61236e-14	0.602956	up	--	--	Molecular Function: ornithine-oxo-acid transaminase activity (GO:0004587);; Molecular Function: pyridoxal phosphate binding (GO:0030170);; Molecular Function: ornithine(lysine) transaminase activity (GO:0050155);; Biological Process: L-proline biosynthetic process (GO:0055129);;	K00819|6.5e-19|spen:107029052|K00819 ornithine--oxo-acid transaminase [EC:2.6.1.13] | (RefSeq) ornithine aminotransferase, mitochondrial isoform X1	Arginine and proline metabolism (ko00330)	--	--	--	--	--	--	ornithine aminotransferase isoform X2 [Solanum lycopersicum]
Solyc09g055850.3	505	490	468	319	431	420	23.777	25.7716	25.6682	19.0333	17.4336	20.3938	0.000832627	-0.369016	down	--	--	Biological Process: cell cycle checkpoint (GO:0000075);; Biological Process: mitotic cell cycle (GO:0000278);; Biological Process: RNA splicing, via transesterification reactions (GO:0000375);; Biological Process: RNA splicing, via transesterification reactions with bulged adenosine as nucleophile (GO:0000377);; Biological Process: mRNA splicing, via spliceosome (GO:0000398);; Cellular Component:…	K13105|2.5e-21|sly:101254330|K13105 proline-rich protein PRCC | (RefSeq) uncharacterized protein LOC101254330	--	[D]	Cell cycle control, cell division, chromosome partitioning	Mitotic checkpoint regulator, MAD2B-interacting	--	J	Translation, ribosomal structure and biogenesis	uncharacterized protein LOC107031554 isoform X1 [Solanum pennellii]
Solyc07g055980.3	961	916	794	643	856	771	13.1799	14.0133	12.6671	11.1911	10.0795	10.9147	0.000702708	-0.277804	down	--	--	--	K01094|7.0e-195|sly:101255115|K01094 phosphatidylglycerophosphatase GEP4 [EC:3.1.3.27] | (RefSeq) uncharacterized protein LOC101255115 isoform X1	Glycerophospholipid metabolism (ko00564)	[R]	General function prediction only	Mitochondrial PGP phosphatase	Phosphatidylglycerophosphate phosphatase 1, chloroplastic/mitochondrial OS=Arabidopsis thaliana OX=3702 GN=PGPP1 PE=1 SV=1	S	Function unknown	uncharacterized protein LOC101255115 isoform X1 [Solanum lycopersicum]
Solyc08g005310.4	1176	1087	973	1189	1525	1421	5.09695	5.25753	4.90841	6.54369	5.6724	6.35802	8.43525e-06	0.314215	up	--	--	Molecular Function: GTPase activity (GO:0003924);; Molecular Function: GTP binding (GO:0005525);; Biological Process: G protein-coupled receptor signaling pathway (GO:0007186);; Molecular Function: G-protein beta/gamma-subunit complex binding (GO:0031683);;	K19729|8.2e-45|vra:106765131|K19729 guanine nucleotide-binding protein G(t) subunit alpha 3 | (RefSeq) guanine nucleotide-binding protein alpha-2 subunit	--	[DT]	Cell cycle control, cell division, chromosome partitioning;; Signal transduction mechanisms	G-protein alpha subunit	Extra-large guanine nucleotide-binding protein 3 OS=Arabidopsis thaliana OX=3702 GN=XLG3 PE=1 SV=1	--	--	F-box/LRR-repeat protein 25-like [Solanum lycopersicum]
Solyc09g090040.3	5175	4437	4527	1982	2971	2661	98.4729	94.196	100.222	47.8586	48.5116	52.2501	2.69763e-113	-0.943696	down	--	--	Cellular Component: cell wall (GO:0005618);; Molecular Function: manganese ion binding (GO:0030145);; Molecular Function: nutrient reservoir activity (GO:0045735);; Cellular Component: apoplast (GO:0048046);;	--	--	--	--	Cupin	Germin-like protein subfamily 1 member 7 OS=Arabidopsis thaliana OX=3702 GN=At3g05950 PE=2 SV=1	S	Function unknown	germin-like protein subfamily 1 member 7 [Solanum lycopersicum]
Solyc04g049070.3	6410	5936	5584	6015	8967	7441	37.0005	38.2211	37.499	44.0657	44.4136	44.3304	1.71951e-22	0.271264	up	[G]	Carbohydrate transport and metabolism	Molecular Function: hydrolase activity, hydrolyzing O-glycosyl compounds (GO:0004553);; Biological Process: carbohydrate metabolic process (GO:0005975);; Molecular Function: carbohydrate binding (GO:0030246);;	K05546|0.0e+00|sly:543798|K05546 mannosyl-oligosaccharide alpha-1,3-glucosidase [EC:3.2.1.207] | (RefSeq) gluII; alpha glucosidase II precursor	N-Glycan biosynthesis (ko00510);; Protein processing in endoplasmic reticulum (ko04141)	[GMO]	Carbohydrate transport and metabolism;; Cell wall/membrane/envelope biogenesis;; Posttranslational modification, protein turnover, chaperones	Glycosyl hydrolases family 31	Probable glucan 1,3-alpha-glucosidase OS=Arabidopsis thaliana OX=3702 GN=PSL5 PE=1 SV=1	G	Carbohydrate transport and metabolism	alpha glucosidase II precursor [Solanum lycopersicum]
Solyc09g089930.3	246	222	194	78	123	116	6.46056	6.52244	5.9366	2.60235	2.76661	3.14425	9.8391e-11	-1.11317	down	--	--	Molecular Function: DNA binding (GO:0003677);; Molecular Function: DNA-binding transcription factor activity (GO:0003700);; Cellular Component: nucleus (GO:0005634);;	K14516|3.4e-127|sly:543712|K14516 ethylene-responsive transcription factor 1 | (RefSeq) EREB; ethylene responsive element binding protein	MAPK signaling pathway - plant (ko04016);; Plant hormone signal transduction (ko04075)	--	--	AP2 domain	Ethylene-response factor C3 OS=Solanum lycopersicum OX=4081 GN=ERF.C.3 PE=2 SV=1	K	Transcription	ethylene responsive element binding protein [Solanum lycopersicum]
Solyc02g067230.3	1434	1278	1222	1491	2077	1783	14.622	14.5386	14.4903	19.2882	18.1729	18.7631	7.07795e-13	0.39775	up	--	--	Molecular Function: DNA binding (GO:0003677);; Cellular Component: nucleus (GO:0005634);; Biological Process: regulation of transcription, DNA-templated (GO:0006355);;	K16222|2.2e-53|crb:17875230|K16222 Dof zinc finger protein DOF5.5 | (RefSeq) cyclic dof factor 1	Circadian rhythm - plant (ko04712)	--	--	Dof domain, zinc finger	Cyclic dof factor 2 OS=Arabidopsis thaliana OX=3702 GN=CDF2 PE=1 SV=2	B	Chromatin structure and dynamics	cyclic dof factor 2 [Solanum lycopersicum]
Solyc01g091220.3	3136	2667	2553	1942	2969	2291	63.0752	59.8344	59.7369	49.5761	51.2341	47.5551	1.39566e-08	-0.265456	down	[J]	Translation, ribosomal structure and biogenesis	Molecular Function: structural constituent of ribosome (GO:0003735);; Cellular Component: ribosome (GO:0005840);; Biological Process: translation (GO:0006412);;	K02953|2.5e-80|cann:107873050|K02953 small subunit ribosomal protein S13e | (RefSeq) 40S ribosomal protein S13	Ribosome (ko03010)	[J]	Translation, ribosomal structure and biogenesis	Ribosomal S13/S15 N-terminal domain	40S ribosomal protein S13 OS=Glycine max OX=3847 GN=RPS13 PE=2 SV=1	J	Translation, ribosomal structure and biogenesis	cytoplasmic ribosomal protein S13 [Solanum lycopersicum]
Solyc03g096260.3	273	168	170	74	113	73	2.8147	1.9266	2.0429	0.957346	0.994852	0.773704	6.30865e-10	-1.27397	down	--	--	Molecular Function: metal ion binding (GO:0046872);;	K20896|4.6e-07|bvg:104904938|K20896 formylaminopyrimidine deformylase / aminopyrimidine aminohydrolase [EC:3.5.1.- 3.5.99.-] | (RefSeq) uncharacterized LOC104904938	Thiamine metabolism (ko00730)	[R]	General function prediction only	Yippee zinc-binding/DNA-binding /Mis18, centromere assembly	Protein yippee-like OS=Solanum tuberosum OX=4113 PE=2 SV=1	S	Function unknown	protein yippee-like isoform X3 [Solanum lycopersicum]
Solyc12g098380.3	2326	2081	2046	2168	3407	2763	11.9899	11.9672	12.2702	14.1806	15.0676	14.6979	3.38292e-12	0.314966	up	--	--	Cellular Component: integral component of membrane (GO:0016021);;	K11844|8.2e-71|cmo:103483482|K11844 ubiquitin carboxyl-terminal hydrolase 16/45 [EC:3.4.19.12] | (RefSeq) ubiquitin carboxyl-terminal hydrolase 2	--	--	--	Zein-binding	Myosin-binding protein 2 OS=Arabidopsis thaliana OX=3702 GN=MYOB2 PE=1 SV=1	S	Function unknown	uncharacterized protein LOC101261797 [Solanum lycopersicum]
Solyc05g009790.1	311	356	368	192	243	175	4.97845	6.36504	6.8551	3.90014	3.33027	2.88952	1.64032e-07	-0.812928	down	--	--	Molecular Function: DNA binding (GO:0003677);; Molecular Function: DNA-binding transcription factor activity (GO:0003700);; Cellular Component: nucleus (GO:0005634);;	K09287|6.2e-211|sly:101264719|K09287 RAV-like factor | (RefSeq) SlRAV2; transcription factor RELATED TO ABI3/VP1 2	--	--	--	B3 DNA binding domain	AP2/ERF and B3 domain-containing transcription factor RAV1 OS=Arabidopsis thaliana OX=3702 GN=RAV1 PE=1 SV=1	K	Transcription	transcription factor RELATED TO ABI3/VP1 2 [Solanum lycopersicum]
Solyc01g008500.4	183	176	153	56	113	78	2.46114	2.64152	2.38996	0.948302	1.29824	1.08144	2.35616e-08	-1.11872	down	--		Molecular Function: protein serine/threonine kinase activity (GO:0004674);; Molecular Function: ATP binding (GO:0005524);; Cellular Component: integral component of membrane (GO:0016021);;	K13416|5.5e-48|aip:107631618|K13416 brassinosteroid insensitive 1-associated receptor kinase 1 [EC:2.7.10.1 2.7.11.1] | (RefSeq) BRASSINOSTEROID INSENSITIVE 1-associated receptor kinase 1-like isoform X1	MAPK signaling pathway - plant (ko04016);; Plant hormone signal transduction (ko04075);; Plant-pathogen interaction (ko04626)	[T]	Signal transduction mechanisms	Protein kinase domain	Rust resistance kinase Lr10 OS=Triticum aestivum OX=4565 GN=LRK10 PE=2 SV=1	T	Signal transduction mechanisms	rust resistance kinase Lr10-like [Solanum lycopersicum]
Solyc07g039420.1	126	116	105	204	300	189	2.45275	2.52228	2.37474	5.06651	5.03556	3.81551	9.23323e-08	0.947248	up	[R]	General function prediction only	Biological Process: defense response (GO:0006952);; Molecular Function: ADP binding (GO:0043531);;	K13457|1.6e-39|zju:107434542|K13457 disease resistance protein RPM1 | (RefSeq) disease resistance protein RPM1-like	Plant-pathogen interaction (ko04626)	[T]	Signal transduction mechanisms	NB-ARC domain	Disease resistance protein RPP13 OS=Arabidopsis thaliana OX=3702 GN=RPP13 PE=2 SV=2	T	Signal transduction mechanisms	PREDICTED: disease resistance protein RPP13-like [Solanum tuberosum]
Solyc03g006350.3	1352	1253	1131	1283	1954	1647	10.4742	10.8254	10.1864	12.6137	12.9833	13.1641	9.1624e-09	0.334811	up	--	--	Molecular Function: metal ion binding (GO:0046872);;	K22909|1.5e-21|atr:18448339|K22909 zinc finger CCCH domain-containing protein 13 | (RefSeq) zinc finger CCCH domain-containing protein 38 isoform X1	--	--	--	Zinc finger C-x8-C-x5-C-x3-H type (and similar)	Protein FRIGIDA-ESSENTIAL 1 OS=Arabidopsis thaliana OX=3702 GN=FES1 PE=1 SV=2	S	Function unknown	uncharacterized protein LOC101250369 isoform X1 [Solanum lycopersicum]
Solyc01g099970.4	891	778	767	849	1292	1123	6.45272	6.28205	6.45579	7.79683	8.02723	8.39034	2.10796e-07	0.370489	up	--	--	Molecular Function: protein binding (GO:0005515);;	K10268|5.5e-246|sly:101261163|K10268 F-box and leucine-rich repeat protein 2/20 | (RefSeq) F-box/LRR-repeat protein 3	--	[R]	General function prediction only	Leucine Rich repeat	F-box/LRR-repeat protein 3 OS=Arabidopsis thaliana OX=3702 GN=FBL3 PE=2 SV=1	S	Function unknown	F-box/LRR-repeat protein 3 [Solanum lycopersicum]
Solyc05g007460.3	1490	1170	1166	481	852	657	17.7019	15.5048	16.1105	7.25504	8.68232	8.04779	4.25569e-36	-1.00086	down	[I]	Lipid transport and metabolism	Molecular Function: iron ion binding (GO:0005506);; Biological Process: lipid biosynthetic process (GO:0008610);; Cellular Component: integral component of membrane (GO:0016021);; Molecular Function: oxidoreductase activity (GO:0016491);;	K04713|1.6e-157|sly:101265235|K04713 sphinganine C4-monooxygenase [EC:1.14.18.5] | (RefSeq) sphinganine C4-monooxygenase 1	Sphingolipid metabolism (ko00600)	[I]	Lipid transport and metabolism	Fatty acid hydroxylase superfamily	Sphinganine C4-monooxygenase 1 OS=Arabidopsis thaliana OX=3702 GN=SBH1 PE=1 SV=1	I	Lipid transport and metabolism	sphinganine C4-monooxygenase 1 [Solanum lycopersicum]
Solyc12g055760.2	5140	4310	4228	2982	4425	3797	152.75	142.86	146.156	112.456	112.831	116.443	2.04597e-19	-0.336507	down	--	--	Cellular Component: mitochondrial proton-transporting ATP synthase complex, catalytic sector F(1) (GO:0000275);; Biological Process: ATP synthesis coupled proton transport (GO:0015986);; Molecular Function: proton-transporting ATP synthase activity, rotational mechanism (GO:0046933);;	K02135|4.4e-35|sly:101250483|K02135 F-type H+-transporting ATPase subunit epsilon | (RefSeq) ATP synthase subunit epsilon, mitochondrial	Oxidative phosphorylation (ko00190)	[C]	Energy production and conversion	Mitochondrial ATP synthase epsilon chain	ATP synthase subunit epsilon, mitochondrial OS=Arabidopsis thaliana OX=3702 GN=At1g51650 PE=1 SV=3	C	Energy production and conversion	ATP synthase subunit epsilon, mitochondrial [Solanum lycopersicum]
Solyc01g112025.1	580	619	563	548	993	797	2.68884	3.20122	3.04019	3.22817	3.95195	3.8155	0.000798788	0.339518	up	[X]	Mobilome: prophages, transposons	Biological Process: Group II intron splicing (GO:0000373);; Biological Process: Group III intron splicing (GO:0000374);; Cellular Component: mitochondrion (GO:0005739);; Biological Process: regulation of cellular amino acid metabolic process (GO:0006521);; Biological Process: mitochondrion organization (GO:0007005);; Biological Process: seed germination (GO:0009845);; Biological Process: vegetati…	--	--	[R]	General function prediction only	Reverse transcriptase (RNA-dependent DNA polymerase)	Nuclear intron maturase 1, mitochondrial OS=Arabidopsis thaliana OX=3702 GN=NMAT1 PE=1 SV=1	S	Function unknown	nuclear intron maturase 1, mitochondrial [Solanum lycopersicum]
Solyc04g051870.3	428	313	308	423	603	415	7.59117	6.17361	6.35557	9.50806	9.17176	7.59746	0.00103313	0.415578	up	--	--	Molecular Function: protein binding (GO:0005515);;	--	--	[R]	General function prediction only	Kelch motif	F-box/kelch-repeat protein SKIP6 OS=Arabidopsis thaliana OX=3702 GN=SKIP6 PE=1 SV=1	S	Function unknown	F-box/kelch-repeat protein SKIP6 [Solanum lycopersicum]
Solyc05g052790.3	1621	1400	1373	1017	1443	1282	19.9831	19.2434	19.6835	15.9012	15.2591	16.3087	4.4795e-06	-0.278593	down	--	--	Cellular Component: integral component of membrane (GO:0016021);;	K15285|4.5e-39|bvg:104891165|K15285 solute carrier family 35, member E3 | (RefSeq) UDP-galactose transporter 1	--	[GE]	Carbohydrate transport and metabolism;; Amino acid transport and metabolism	Triose-phosphate Transporter family	Probable sugar phosphate/phosphate translocator At3g11320 OS=Arabidopsis thaliana OX=3702 GN=At3g11320 PE=2 SV=1	--	--	nucleotide-sugar transporter family protein [Solanum lycopersicum]
Solyc05g013630.1	2091	1914	1791	635	974	935	89.1067	90.9574	88.7828	34.3181	35.5894	41.0859	7.66889e-80	-1.23958	down	--	--	--	--	--	--	--	--	--	--	--	protein kreg-1 [Solanum lycopersicum]
Solyc11g012360.2	1053	847	837	1219	1897	1604	10.2935	9.23642	9.52066	15.1247	15.9095	16.1808	7.49213e-30	0.735046	up	[G]	Carbohydrate transport and metabolism	Cellular Component: vacuole (GO:0005773);; Molecular Function: malate transmembrane transporter activity (GO:0015140);; Cellular Component: integral component of membrane (GO:0016021);; Biological Process: anion transmembrane transport (GO:0098656);;	K14445|0.0e+00|sly:101257524|K14445 solute carrier family 13 (sodium-dependent dicarboxylate transporter), member 2/3/5 | (RefSeq) tonoplast dicarboxylate transporter-like	--	[P]	Inorganic ion transport and metabolism	Sodium:sulfate symporter transmembrane region	Tonoplast dicarboxylate transporter OS=Arabidopsis thaliana OX=3702 GN=TDT PE=2 SV=2	P	Inorganic ion transport and metabolism	tonoplast dicarboxylate transporter-like [Solanum lycopersicum]
Solyc10g006330.3	219	172	202	300	389	351	1.46164	1.27899	1.5637	2.54199	2.23105	2.41817	2.07964e-08	0.768875	up	--	--	Biological Process: chloroplast relocation (GO:0009902);;	--	--	--	--	N-terminal C2 in EEIG1 and EHBP1 proteins	Protein PLASTID MOVEMENT IMPAIRED 1 OS=Arabidopsis thaliana OX=3702 GN=PMI1 PE=1 SV=1	S	Function unknown	protein PLASTID MOVEMENT IMPAIRED 1 [Solanum lycopersicum]
Solyc09g075820.3	4520	4222	3813	1454	2282	1955	43.4442	45.2622	42.6327	17.7336	18.8167	19.388	7.86535e-166	-1.19487	down	[G]	Carbohydrate transport and metabolism	Molecular Function: carbohydrate:proton symporter activity (GO:0005351);; Cellular Component: integral component of plasma membrane (GO:0005887);; Biological Process: glucose import (GO:0046323);;	K24193|2.0e-297|sly:543728|K24193 MFS transporter, SP family, sugar:H+ symporter | (RefSeq) ht2; hexose transporter protein	--	[R]	General function prediction only	Sugar (and other) transporter	Sugar transport protein 13 OS=Arabidopsis thaliana OX=3702 GN=STP13 PE=1 SV=2	U	Intracellular trafficking, secretion, and vesicular transport	hexose transporter protein [Solanum lycopersicum]
Solyc06g064460.4	1150	920	1089	1197	2176	1651	19.4545	17.3472	21.4226	25.6976	31.5778	28.8259	1.29828e-13	0.601388	up	--	--	Molecular Function: RNA binding (GO:0003723);; Cellular Component: cytosolic large ribosomal subunit (GO:0022625);; Biological Process: ribosome biogenesis (GO:0042254);;	K02936|2.3e-137|sly:101245956|K02936 large subunit ribosomal protein L7Ae | (RefSeq) 60S ribosomal protein L7a-2-like	Ribosome (ko03010)	[J]	Translation, ribosomal structure and biogenesis	Ribosomal protein L7Ae/L30e/S12e/Gadd45 family	60S ribosomal protein L7a-2 OS=Arabidopsis thaliana OX=3702 GN=RPL7AB PE=1 SV=1	J	Translation, ribosomal structure and biogenesis	60S ribosomal protein L7a-2-like [Solanum lycopersicum]
Solyc05g009120.3	3021	2814	2582	1531	2557	1965	40.8664	42.4636	40.6353	26.2896	29.6769	27.4346	7.91862e-27	-0.534333	down	--	--	Cellular Component: integral component of membrane (GO:0016021);;	K09775|1.9e-10|dzi:111283728|K09775 uncharacterized protein | (RefSeq) uncharacterized protein LOC111283728 isoform X1	--	--	--	Core-2/I-Branching enzyme	Glycosyltransferase BC10 OS=Oryza sativa subsp. japonica OX=39947 GN=BC10 PE=1 SV=1	S	Function unknown	uncharacterized protein LOC101249358 [Solanum lycopersicum]
Solyc00g500067.1	95	78	87	37	60	63	1.38556	1.25494	1.46152	0.67262	0.741566	0.944429	0.00600717	-0.754754	down	[C]	Energy production and conversion	Molecular Function: iron ion binding (GO:0005506);; Molecular Function: electron transfer activity (GO:0009055);; Biological Process: photosynthesis (GO:0015979);; Molecular Function: heme binding (GO:0020037);; Cellular Component: integral component of thylakoid membrane (GO:0031361);;	K02634|3.1e-219|cann:107858750|K02634 apocytochrome f | (RefSeq) cytochrome f-like	Photosynthesis (ko00195)	--	--	Apocytochrome F, N-terminal	Cytochrome f OS=Solanum bulbocastanum OX=147425 GN=petA PE=3 SV=1	C	Energy production and conversion	PREDICTED: cytochrome f-like [Capsicum annuum]
Solyc02g071060.3	45	56	48	88	118	63	0.625923	0.870699	0.784605	1.56803	1.42245	0.907671	0.00755668	0.801513	up	--	--	Molecular Function: purine nucleoside transmembrane transporter activity (GO:0015211);; Cellular Component: integral component of membrane (GO:0016021);;	K07893|8.9e-24|ini:109192111|K07893 Ras-related protein Rab-6A | (RefSeq) ras-related protein RABH1b-like	--	--	--	Purine nucleobase transmembrane transport	Purine permease 21 OS=Arabidopsis thaliana OX=3702 GN=PUP21 PE=2 SV=2	S	Function unknown	purine permease 21-like [Solanum lycopersicum]
Solyc01g094960.3	1834	1596	1720	978	1408	1226	10.187	9.89067	11.1183	6.89326	6.71169	7.03015	3.21549e-20	-0.562017	down	[M]	Cell wall/membrane/envelope biogenesis	Molecular Function: MAP kinase activity (GO:0004707);; Molecular Function: ATP binding (GO:0005524);; Cellular Component: nucleus (GO:0005634);; Cellular Component: cytoplasm (GO:0005737);; Biological Process: regulation of gene expression (GO:0010468);; Biological Process: intracellular signal transduction (GO:0035556);;	K20600|3.3e-222|sly:100534642|K20600 mitogen-activated protein kinase 4 [EC:2.7.11.24] | (RefSeq) MAPK5; mitogen-activated protein kinase 5	MAPK signaling pathway - plant (ko04016);; Plant-pathogen interaction (ko04626)	[T]	Signal transduction mechanisms	Protein kinase domain	Mitogen-activated protein kinase homolog MMK2 OS=Medicago sativa OX=3879 GN=MMK2 PE=2 SV=1	T	Signal transduction mechanisms	mitogen-activated protein kinase 5 [Solanum lycopersicum]
Solyc03g007310.3	313	277	296	157	258	200	5.40777	5.34039	5.93665	3.4275	3.81294	3.56298	2.843e-05	-0.585231	down	--	--	--	K14496|9.0e-104|sly:101251256|K14496 abscisic acid receptor PYR/PYL family | (RefSeq) abscisic acid receptor PYL8	MAPK signaling pathway - plant (ko04016);; Plant hormone signal transduction (ko04075)	--	--	Polyketide cyclase / dehydrase and lipid transport	Abscisic acid receptor PYL8 OS=Arabidopsis thaliana OX=3702 GN=PYL8 PE=1 SV=1	S	Function unknown	abscisic acid receptor PYL8 [Solanum lycopersicum]
Solyc12g044850.2	2445	2112	2178	1376	1814	1465	62.59	60.3003	64.8718	44.7071	39.8501	38.6996	1.62507e-23	-0.576082	down	--	--	Cellular Component: integral component of membrane (GO:0016021);;	K07870|1.5e-11|mtr:MTR_8g010670|K07870 mitochondrial Rho GTPase 1 [EC:3.6.5.-] | (RefSeq) MIRO-like protein	--	--	--	--	--	--	--	uncharacterized protein LOC101252853 [Solanum lycopersicum]
[truncated: 5,039 more rows]

## Sheet: Supplementary table S3 Primer
Supplementary table S3. List of primers used in this study.
Name	Primer sequence
SlActin-F	GTCCTCTTCCAGCCATCCAT
[truncated: 97 more rows]
